# Supplementary material for: Eco-evolutionary feedbacks in the human gut microbiome
Source: Nat Commun. 2023 Nov 6;14:7146. doi: 10.1038/s41467-023-42769-3 (PMC10628149; doi:10.1038/s41467-023-42769-3)
Supplement: Supplementary file 4 — Supplementary Data 1 [file 41467_2023_42769_MOESM4_ESM.txt]

subject_id	sample_id	merged_sample_ids	run_accessions	country	continent	VISNO
103092734	700161872	700161872	SRS104327	United States	North America	2
103092734	700172555	700172555	SRS148253	United States	North America	3
115629832	700117303	700117303	SRS1054716	United States	North America	1
115629832	700165311	700165311	SRS893270	United States	North America	2
115629832	700173483	700173483	SRS149181	United States	North America	3
158013734	700013597	700013597	SRS1041032	United States	North America	1
158013734	700097291	700097291	SRS971276	United States	North America	2
158033964	700013600	700013600	SRS1041033	United States	North America	1
158033964	700034565	700034565	SRS1041133	United States	North America	2
158114885	700013603	700013603	SRS1041036	United States	North America	1
158114885	700099002	700099002	SRS1041144	United States	North America	2
158276726	700013672	700013672	SRS1041037	United States	North America	1
158276726	700099059	700099059	SRS1041145	United States	North America	2
158296956	700013693	700013693	SRS1041038	United States	North America	1
158296956	700095287	700095287	SRS1041136	United States	North America	2
158337416	700013715	700013715	SRS012273	United States	North America	1
158337416	700097837	700097837,700097859	SRS022071,SRS022093	United States	North America	2
158398106	700014386	700014386	SRS1041039	United States	North America	1
158398106	700095353	700095353	SRS1041137	United States	North America	2
158458797	700014562	700014562,700014556	SRS011061,SRS1041092	United States	North America	1
158458797	700098359	700098359	SRS1041141	United States	North America	2
158479027	700014724	700014724	SRS011084	United States	North America	1
158479027	700097196	700097196	SRS021484	United States	North America	2
158499257	700014837	700014837	SRS011134	United States	North America	1
158499257	700098561	700098561	SRS022609	United States	North America	2
158742018	700015181	700015181,700015182	SRS011239,SRS1041094	United States	North America	1
158742018	700098267	700098267	SRS971275	United States	North America	2
158802708	700015250	700015250,700015245	SRS011271,SRS012969	United States	North America	1
158802708	700099803	700099803	SRS023526	United States	North America	2
158802708	700119165	700119165	SRS077849	United States	North America	3
158883629	700015113	700015113,700015114	SRS012902,SRS1041093	United States	North America	1
158883629	700100227	700100227,700100228	SRS023829,SRS1041149	United States	North America	2
158883629	700112812	700112812,700112813	SRS075398,SRS075399	United States	North America	3
158944319	700015415	700015415	SRS011302	United States	North America	1
158944319	700101243	700101243,700101225	SRS024265,SRS1041157	United States	North America	2
158944319	700119562	700119562	SRS078242	United States	North America	3
158964549	700016000	700016000	SRS1041095	United States	North America	1
158964549	700099746	700099746	SRS1041147	United States	North America	2
159146620	700016142	700016142,700016120	SRS011452,SRS1041112	United States	North America	1
159146620	700102905	700102905	SRS048981	United States	North America	2
159146620	700112433	700112433	SRS075021	United States	North America	3
159166850	700016610	700016610,700016608	SRS011529,SRS1041116	United States	North America	1
159166850	700102242	700102242,700102243	SRS049896,SRS054869	United States	North America	2
159207311	700016456	700016456	SRS013476	United States	North America	1
159207311	700100600	700100600	SRS024132	United States	North America	2
159207311	700119739	700119739	SRS078419	United States	North America	3
159227541	700016542	700016542,700016543	SRS013521,SRS1041113	United States	North America	1
159227541	700102586	700102586,700102585	SRS048654,SRS049995	United States	North America	2
159227541	700119496	700119496,700119497	SRS078176,SRS078177	United States	North America	3
159247771	700015981	700015981	SRS011405	United States	North America	1
159247771	700100471	700100471	SRS024009	United States	North America	2
159268001	700016765	700016765	SRS013687	United States	North America	1
159268001	700100312	700100312	SRS023914	United States	North America	2
159288231	700016716	700016716,700016717	SRS013638,SRS013639	United States	North America	1
159288231	700102848	700102848	SRS058145	United States	North America	2
159288231	700119307	700119307	SRS077991	United States	North America	3
159369152	700015857	700015857	SRS013158	United States	North America	1
159369152	700100432	700100432	SRS023971	United States	North America	2
159389382	700016902	700016902	SRS1041118	United States	North America	1
159389382	700101638	700101638	SRS024492	United States	North America	2
159470302	700033436	700033436	SRS1041130	United States	North America	1
159470302	700108341	700108341	SRS050520	United States	North America	2
159490532	700033502	700033502,700033503	SRS016989,SRS016990	United States	North America	1
159490532	700102356	700102356	SRS052027	United States	North America	2
159510762	700033922	700033922,700033923	SRS017247,SRS017248	United States	North America	1
159510762	700100540	700100540,700100541	SRS024075,SRS024076	United States	North America	2
159551223	700033665	700033665	SRS017103	United States	North America	1
159551223	700101366	700101366	SRS024331	United States	North America	2
159571453	700016960	700016960	SRS013800	United States	North America	1
159571453	700101581	700101581	SRS024435	United States	North America	2
159591683	700015922	700015922,700015923	SRS013215,SRS013216	United States	North America	1
159591683	700101840	700101840	SRS024549	United States	North America	2
159611913	700033435	700033435	SRS016954	United States	North America	1
159611913	700101916	700101916	SRS024625	United States	North America	2
159632143	700033989	700033989	SRS017307	United States	North America	1
159632143	700107489	700107489	SRS054059	United States	North America	2
159713063	700033726	700033726	SRS1041132	United States	North America	1
159713063	700101534	700101534	SRS024388	United States	North America	2
159814214	700033797	700033797	SRS017191	United States	North America	1
159814214	700107059	700107059	SRS043701	United States	North America	2
160056975	700035373	700035373	SRS018049	United States	North America	1
160056975	700107930	700107930	SRS052078	United States	North America	2
160158126	700035533	700035533	SRS018133	United States	North America	1
160158126	700102432	700102432	SRS058770	United States	North America	2
160178356	700035785	700035785	SRS018351	United States	North America	1
160178356	700109564	700109564,700109563	SRS045936,SRS056273	United States	North America	2
160178356	700112490	700112490	SRS075078	United States	North America	3
160218816	700035861	700035861	SRS018427	United States	North America	1
160218816	700108896	700108896	SRS050801	United States	North America	2
160319967	700034166	700034166	SRS017433	United States	North America	1
160319967	700109621	700109621	SRS050026	United States	North America	2
160319967	700119987	700119987	SRS078665	United States	North America	3
160380657	700035747	700035747	SRS018313	United States	North America	1
160380657	700107873	700107873	SRS053573	United States	North America	2
160380657	700112376	700112376	SRS074964	United States	North America	3
160421117	700032944	700032944	SRS016753	United States	North America	1
160421117	700108161	700108161,700108162	SRS045739,SRS045938	United States	North America	2
160421117	700112046	700112046	SRS074670	United States	North America	3
160502038	700034254	700034254	SRS017521	United States	North America	1
160502038	700108095	700108095,700108096	SRS049402,SRS054753	United States	North America	2
160502038	700123562	700123562	SRS140492	United States	North America	3
160582958	700034794	700034794	SRS017701	United States	North America	1
160582958	700108530	700108530	SRS053649	United States	North America	2
160582958	700166775	700166775	SRS145497	United States	North America	3
160603188	700034926	700034926	SRS017821	United States	North America	1
160603188	700108840	700108840,700108839	SRS044973,SRS058070	United States	North America	2
160603188	700112755	700112755	SRS075341	United States	North America	3
160643649	700095213	700095213	SRS019968	United States	North America	1
160643649	700110089	700110089	SRS046369	United States	North America	2
160704339	700095647	700095647	SRS020328	United States	North America	1
160704339	700108218	700108218	SRS042966	United States	North America	2
160845950	700095831	700095831	SRS020508	United States	North America	1
160845950	700109506	700109506	SRS052576	United States	North America	2
160845950	700166586	700166586	SRS145308	United States	North America	3
161473083	700097482	700097482	SRS893383	United States	North America	1
161473083	700110222	700110222	SRS053087	United States	North America	2
178713055	700105049	700105049	SRS043768	United States	North America	1
178713055	700163868	700163868,700163887	SRS142599,SRS142618	United States	North America	2
246515023	700099512	700099512	SRS023346	United States	North America	1
246515023	700110155	700110155	SRS057717	United States	North America	2
246515023	700123959	700123959	SRS140645	United States	North America	3
257905678	700111156	700111156	SRS065176	United States	North America	1
257905678	700166643	700166643	SRS1055076	United States	North America	3
289996019	700106333	700106333	SRS055966	United States	North America	1
289996019	700114162	700114162	SRS063127	United States	North America	2
305070461	700117031	700117031	SRS097920	United States	North America	1
305070461	700164417	700164417	SRS143148	United States	North America	2
305070461	700173086	700173086	SRS148784	United States	North America	3
338793263	700106465	700106465	SRS054590	United States	North America	1
338793263	700163981	700163981	SRS142712	United States	North America	2
355657046	700164354	700164354	SRS143085	United States	North America	2
355657046	700173272	700173272	SRS148970	United States	North America	3
366487741	700161342	700161342	SRS893378	United States	North America	1
366487741	700172346	700172346	SRS893358	United States	North America	2
370425937	700098669	700098669	SRS022713	United States	North America	1
370425937	700109383	700109383	SRS057478	United States	North America	2
375450439	700105787	700105787	SRS046502	United States	North America	1
375450439	700116468	700116468	SRS077194	United States	North America	3
486505039	700117537	700117537	SRS893259	United States	North America	1
486505039	700172132	700172132	SRS893288	United States	North America	2
516889361	700105312	700105312	SRS046068	United States	North America	1
516889361	700172393	700172393	SRS148091	United States	North America	2
517810313	700106412	700106412	SRS043841	United States	North America	1
517810313	700164450	700164450	SRS143181	United States	North America	2
525622796	700117172	700117172	SRS098061	United States	North America	1
525622796	700164641	700164641	SRS143372	United States	North America	2
525622796	700173377	700173377	SRS149075	United States	North America	3
553359145	700106504	700106504	SRS046712	United States	North America	1
553359145	700171574	700171574	SRS147272	United States	North America	2
561079058	700114911	700114911	SRS064232	United States	North America	1
561079058	700171955	700171955	SRS147653	United States	North America	2
596625983	700117395	700117395	SRS893292	United States	North America	1
596625983	700163982	700163982	SRS893295	United States	North America	2
596625983	700172927	700172927	SRS893300	United States	North America	3
604812005	700102299	700102299	SRS045004	United States	North America	1
604812005	700110419	700110419	SRS045645	United States	North America	2
612472597	700105153	700105153	SRS049446	United States	North America	1
612472597	700117184	700117184	SRS098073	United States	North America	2
612472597	700173627	700173627	SRS149325	United States	North America	3
638754422	700097906	700097906,700097907	SRS022137,SRS886701	United States	North America	1
638754422	700109231	700109231,700109230	SRS042600,SRS055982	United States	North America	2
638754422	700122165	700122165,700122166	SRS101433,SRS893009	United States	North America	3
646253328	700161219	700161219	SRS1055043	United States	North America	1
646253328	700165530	700165530	SRS1055067	United States	North America	2
646253328	700172870	700172870	SRS1055099	United States	North America	3
650853796	700098867	700098867	SRS1041142	United States	North America	1
650853796	700110354	700110354	SRS062701	United States	North America	2
650853796	700123700	700123700	SRS1055038	United States	North America	3
658594300	700105940	700105940	SRS045195	United States	North America	1
658594300	700173176	700173176	SRS148874	United States	North America	2
663835652	700114218	700114218	SRS065397	United States	North America	1
663835652	700171115	700171115,700171134	SRS146813,SRS146832	United States	North America	3
668248235	700105882	700105882	SRS050941	United States	North America	1
668248235	700116248	700116248	SRS076976	United States	North America	2
675950834	700106229	700106229,700106258	SRS053398,SRS055288	United States	North America	1
675950834	700165875	700165875	SRS144603	United States	North America	3
682102541	700165407	700165407	SRS144135	United States	North America	2
682102541	700171114	700171114	SRS146812	United States	North America	3
686765762	700107189	700107189	SRS049900	United States	North America	1
686765762	700111026	700111026	SRS064645	United States	North America	2
686765762	700120753	700120753	SRS100021	United States	North America	3
706846339	700106170	700106170	SRS052697	United States	North America	1
706846339	700163772	700163772	SRS142503	United States	North America	2
763395383	700021123	700021123	SRS893252	United States	North America	1
763395383	700114000	700114000	SRS063370	United States	North America	2
763395383	700116568	700116568,700116599	SRS077294,SRS077323	United States	North America	3
763456073	700021261	700021261	SRS1054691	United States	North America	1
763456073	700105685	700105685	SRS048060	United States	North America	2
763456073	700113954	700113954	SRS075963	United States	North America	3
763496533	700021306	700021306,700023045	SRS013951,SRS014391	United States	North America	1
763496533	700037632	700037632	SRS019161	United States	North America	2
763536994	700021876	700021876	SRS014287	United States	North America	1
763536994	700038472	700038472	SRS050422	United States	North America	2
763536994	700113616	700113616	SRS062427	United States	North America	3
763557224	700021361	700021361	SRS013965	United States	North America	1
763557224	700117938	700117938	SRS098827	United States	North America	3
763577454	700023113	700023113	SRS014459	United States	North America	1
763577454	700023720	700023720,700023750	SRS015065,SRS015095	United States	North America	2
763678604	700021824	700021824	SRS014235	United States	North America	1
763678604	700038158	700038158	SRS019685	United States	North America	2
763698834	700023066	700023066	SRS014412	United States	North America	1
763698834	700038702	700038702	SRS049773	United States	North America	2
763721271	700111296	700111296,700111297	SRS063518,SRS064662	United States	North America	1
763721271	700120572	700120572	SRS1041164	United States	North America	2
763721271	700167107	700167107	SRS1055083	United States	North America	3
763759525	700023845	700023845	SRS015190	United States	North America	1
763759525	700103710	700103710	SRS043411	United States	North America	2
763820215	700021902	700021902,700021933	SRS014313,SRS014344	United States	North America	1
763820215	700105237	700105237,700105210	SRS047069,SRS058723	United States	North America	2
763820215	700116611	700116611,700116640	SRS077335,SRS077364	United States	North America	3
763840445	700023267	700023267	SRS014613	United States	North America	1
763840445	700114125	700114125	SRS064276	United States	North America	2
763860675	700023578	700023578	SRS014923	United States	North America	1
763860675	700103477	700103477,700103446	SRS042690,SRS050925	United States	North America	2
763880905	700023603	700023603	SRS014948	United States	North America	1
763880905	700038546	700038546	SRS045244	United States	North America	2
763901136	700023788	700023788	SRS015133	United States	North America	1
763901136	700114653	700114653	SRS063985	United States	North America	2
763901136	700172461	700172461	SRS148159	United States	North America	3
763921366	700113810	700113810	SRS075821	United States	North America	2
763921366	700117682	700117682	SRS098571	United States	North America	3
763961826	700023337	700023337	SRS014683	United States	North America	1
763961826	700037501	700037501,700037533	SRS019030,SRS019062	United States	North America	2
763982056	700023919	700023919,700023935	SRS015264,SRS015280	United States	North America	1
763982056	700106646	700106646,700106615	SRS042231,SRS050299	United States	North America	2
763982056	700116358	700116358,700116389	SRS077086,SRS077117	United States	North America	3
764002286	700023509	700023509	SRS014855	United States	North America	1
764002286	700024509	700024509	SRS015854	United States	North America	2
764042746	700024024	700024024,700024043	SRS015369,SRS015388	United States	North America	1
764042746	700114480	700114480	SRS064557	United States	North America	2
764062976	700023634	700023634,700023653	SRS014979,SRS014998	United States	North America	1
764062976	700114082	700114082	SRS065504	United States	North America	2
764062976	700165455	700165455	SRS144183	United States	North America	3
764143897	700023872	700023872,700023901	SRS015217,SRS015246	United States	North America	1
764143897	700106836	700106836,700106809	SRS042967,SRS051882	United States	North America	2
764224817	700024437	700024437	SRS015782	United States	North America	1
764224817	700106694	700106694,700106663	SRS044365,SRS047044	United States	North America	2
764325968	700024615	700024615	SRS015960	United States	North America	1
764325968	700105306	700105306	SRS056259	United States	North America	2
764366428	700024789	700024789	SRS016132	United States	North America	1
764366428	700117000	700117000	SRS097889	United States	North America	2
764447348	700024673	700024673	SRS016018	United States	North America	1
764447348	700105771	700105771	SRS042628	United States	North America	2
764467579	700024349	700024349	SRS015694	United States	North America	1
764467579	700113114	700113114	SRS062654	United States	North America	2
764487809	700024318	700024318	SRS015663	United States	North America	1
764487809	700105372	700105372	SRS051031	United States	North America	2
764588959	700024752	700024752	SRS016095	United States	North America	1
764588959	700116201	700116201	SRS076929	United States	North America	2
764649650	700024866	700024866	SRS016203	United States	North America	1
764649650	700161945	700161945	SRS104400	United States	North America	2
764669880	700024930	700024930	SRS016267	United States	North America	1
764669880	700038263	700038263	SRS019787	United States	North America	2
764791260	700175086	700175086	SRS149784	United States	North America	1
764791260	700116296	700116296	SRS077024	United States	North America	2
765013792	700037123	700037123,700037199	SRS018656,SRS018732	United States	North America	1
765013792	700171190	700171190	SRS146888	United States	North America	3
765034022	700037738	700037738	SRS019267	United States	North America	1
765034022	700164611	700164611	SRS143342	United States	North America	2
765074482	700024998	700024998	SRS016335	United States	North America	1
765074482	700105580	700105580,700105612	SRS047014,SRS049164	United States	North America	2
765094712	700037042	700037042,700037073	SRS018575,SRS018606	United States	North America	1
765094712	700103652	700103652,700103621	SRS053587,SRS056519	United States	North America	2
765094712	700117828	700117828,700117859	SRS098717,SRS098748	United States	North America	3
765135172	700037284	700037284	SRS018817	United States	North America	1
765135172	700117992	700117992	SRS098881	United States	North America	2
765155402	700037090	700037090	SRS018623	United States	North America	1
765155402	700105517	700105517	SRS050998	United States	North America	2
765195863	700116076	700116076	SRS076804	United States	North America	2
765195863	700161856	700161856	SRS104311	United States	North America	3
765216093	700037357	700037357	SRS018888	United States	North America	1
765216093	700161581	700161581	SRS104036	United States	North America	2
765216093	700165778	700165778	SRS144506	United States	North America	3
765256553	700037303	700037303	SRS018836	United States	North America	1
765256553	700165167	700165167	SRS143895	United States	North America	2
765317243	700037967	700037967	SRS019496	United States	North America	1
765317243	700163238	700163238	SRS104693	United States	North America	2
765337473	700037852	700037852	SRS019381	United States	North America	1
765337473	700171727	700171727,700171747	SRS147425,SRS147445	United States	North America	3
765377934	700037757	700037757	SRS019286	United States	North America	1
765377934	700163181	700163181	SRS104636	United States	North America	2
765519544	700037916	700037916	SRS019445	United States	North America	1
765519544	700163521	700163521	SRS104975	United States	North America	2
765519544	700171648	700171648	SRS147346	United States	North America	3
765539774	700038167	700038167	SRS019693	United States	North America	1
765539774	700161629	700161629	SRS104084	United States	North America	2
765661155	700038284	700038284	SRS019808	United States	North America	1
765661155	700163458	700163458	SRS104912	United States	North America	2
765701615	700038414	700038414	SRS049959	United States	North America	1
765701615	700165809	700165809	SRS144537	United States	North America	2
797461496	700124561	700124561	SRS893172	United States	North America	2
797461496	700167825	700167825	SRS893187	United States	North America	3
809362576	700113177	700113177	SRS064757	United States	North America	1
809362576	700171859	700171859	SRS147557	United States	North America	2
809635352	700098429	700098429	SRS022524	United States	North America	1
809635352	700110812	700110812	SRS063040	United States	North America	2
809635352	700123827	700123827	SRS140513	United States	North America	3
823052294	700106198	700106198	SRS049712	United States	North America	1
823052294	700163628	700163628	SRS105082	United States	North America	2
823052294	700165148	700165148	SRS143876	United States	North America	3
857980665	700106754	700106754	SRS054905	United States	North America	1
857980665	700164192	700164192	SRS142923	United States	North America	2
857980665	700172726	700172726,700172763	SRS148424,SRS148461	United States	North America	3
866653606	700111223	700111223,700111222	SRS062716,SRS063489	United States	North America	1
866653606	700166262	700166262	SRS1055069	United States	North America	3
868454789	700116730	700116730	SRS077454	United States	North America	1
868454789	700171341	700171341	SRS147039	United States	North America	3
884419868	700113975	700113975	SRS075984	United States	North America	1
884419868	700163811	700163811	SRS142542	United States	North America	2
884419868	700173119	700173119	SRS148817	United States	North America	3
884797910	700117069	700117069	SRS097958	United States	North America	1
884797910	700165986	700165986	SRS144714	United States	North America	3
932979671	700117239	700117239	SRS893256	United States	North America	1
932979671	700164891	700164891	SRS893253	United States	North America	2
953045535	700105613	700105613	SRS045826	United States	North America	1
953045535	700164792	700164792	SRS143523	United States	North America	2
