# Supplementary material for: Eco-evolutionary feedbacks in the human gut microbiome
Source: Nat Commun. 2023 Nov 6;14:7146. doi: 10.1038/s41467-023-42769-3 (PMC10628149; doi:10.1038/s41467-023-42769-3)
Supplement: Supplementary file 5 — Supplementary Data 2 [file 41467_2023_42769_MOESM5_ESM.txt]

Cohort	Sample_t0	Sample_t1	Species	NumTestedSNPs	NumSNPChanges	NumTestedGenes	NumGeneChanges	NumPrivateSNVs	NumPrivateReversions
hmp	700013597	700097291	Alistipes_onderdonkii_55464	1958850	0	2631	0	82	0
hmp	700013597	700097291	Alistipes_putredinis_61533	1404070	0	1839	0	54	0
hmp	700013597	700097291	Alistipes_shahii_62199	1497670	0	1709	0	45	0
hmp	700013597	700097291	Bacteroides_eggerthii_54457	2376140	1	3309	0	40	0
hmp	700013600	700034565	Akkermansia_muciniphila_55290	1648560	2	2437	0	25	0
hmp	700013600	700034565	Alistipes_shahii_62199	1503610	0	1709	0	59	0
hmp	700013603	700099002	Bacteroides_massiliensis_44749	2591800	3	3044	0	38	0
hmp	700013603	700099002	Bacteroides_stercoris_56735	2399220	0	3009	0	23	0
hmp	700013603	700099002	Bacteroides_thetaiotaomicron_56941	3160790	0	5336	0	267	0
hmp	700013603	700099002	Bacteroides_uniformis_57318	1412670	0	5053	0	37	0
hmp	700013603	700099002	Bacteroides_vulgatus_57955	2968310	6	8885	0	39	0
hmp	700013672	700099059	Alistipes_putredinis_61533	1427420	7080	1839	20	51	51
hmp	700013693	700095287	Bacteroides_cellulosilyticus_58046	2257770	0	9515	0	1736	0
hmp	700013715	700097837	Alistipes_finegoldii_56071	1857700	0	2229	0	142	0
hmp	700013715	700097837	Alistipes_onderdonkii_55464	1747460	20	2631	0	39	0
hmp	700013715	700097837	Alistipes_putredinis_61533	1516060	0	1839	0	25	0
hmp	700013715	700097837	Bacteroides_caccae_53434	3252410	4	3561	0	34	2
hmp	700013715	700097837	Bacteroides_stercoris_56735	2415380	1	3009	0	28	0
hmp	700013715	700097837	Parabacteroides_distasonis_56985	2950250	0	7002	0	252	0
hmp	700014386	700095353	Alistipes_finegoldii_56071	1994640	31	2229	0	49	1
hmp	700014386	700095353	Alistipes_putredinis_61533	1411000	0	1839	0	70	0
hmp	700014386	700095353	Bacteroides_stercoris_56735	2466950	2	3009	0	26	0
hmp	700014386	700095353	Parabacteroides_merdae_56972	2974510	0	3554	0	20	0
hmp	700014562	700098359	Bacteroides_cellulosilyticus_58046	3172030	1	9515	1	42	1
hmp	700014562	700098359	Parabacteroides_merdae_56972	2855390	1	3554	0	19	0
hmp	700014724	700097196	Alistipes_finegoldii_56071	1898920	0	2229	0	133	0
hmp	700014724	700097196	Alistipes_putredinis_61533	1406990	0	1839	0	40	0
hmp	700014724	700097196	Bacteroides_caccae_53434	3227520	0	3561	2	55	0
hmp	700014724	700097196	Bacteroides_fragilis_54507	3227730	0	10828	11	19	0
hmp	700014724	700097196	Bacteroides_ovatus_58035	2308460	0	6575	5	9	0
hmp	700014724	700097196	Bacteroides_stercoris_56735	2424130	0	3009	0	18	0
hmp	700014724	700097196	Bacteroides_thetaiotaomicron_56941	2986240	0	5336	0	957	0
hmp	700014724	700097196	Bacteroides_uniformis_57318	1332840	0	5053	1	7	0
hmp	700014724	700097196	Barnesiella_intestinihominis_62208	2617190	0	2666	1	63	0
hmp	700014724	700097196	Burkholderiales_bacterium_56577	451841	0	2847	0	48	0
hmp	700014724	700097196	Odoribacter_splanchnicus_62174	2578500	0	3301	1	90	0
hmp	700014724	700097196	Phascolarctobacterium_sp_59817	1757460	0	2263	2	58	0
hmp	700014724	700097196	Ruminococcus_bromii_62047	1451160	0	1917	0	172	0
hmp	700014837	700098561	Alistipes_shahii_62199	1444900	0	1709	0	111	0
hmp	700014837	700098561	Bacteroides_massiliensis_44749	2600310	0	3044	0	34	0
hmp	700014837	700098561	Butyrivibrio_crossotus_61674	1628130	0	2141	0	0	0
hmp	700014837	700098561	Odoribacter_splanchnicus_62174	2656030	0	3301	0	217	0
hmp	700014837	700098561	Parabacteroides_distasonis_56985	3333970	0	7002	1	28	0
hmp	700014837	700098561	Prevotella_copri_61740	1381750	0	2121	0	2878	0
hmp	700015113	700100227	Bacteroides_fragilis_54507	3412900	0	10828	0	63	0
hmp	700015113	700100227	Bacteroides_vulgatus_57955	2799140	0	8885	0	67	0
hmp	700015113	700100227	Phascolarctobacterium_sp_59817	1790680	0	2263	0	307	0
hmp	700015181	700098267	Alistipes_putredinis_61533	1470410	0	1839	0	152	0
hmp	700015181	700098267	Alistipes_shahii_62199	1494360	0	1709	0	72	0
hmp	700015181	700098267	Bacteroides_cellulosilyticus_58046	3577080	0	9515	0	35	0
hmp	700015181	700098267	Bacteroides_coprocola_61586	2263010	2	2626	0	212	0
hmp	700015181	700098267	Parabacteroides_distasonis_56985	3294240	0	7002	0	28	0
hmp	700015181	700098267	Phascolarctobacterium_sp_59817	1725840	1	2263	0	1019	0
hmp	700015181	700098267	Ruminococcus_bicirculans_59300	1914690	0	2465	0	112	0
hmp	700015181	700098267	Ruminococcus_bromii_62047	1417640	0	1917	0	15	0
hmp	700015250	700099803	Alistipes_finegoldii_56071	1931510	0	2229	0	95	0
hmp	700015250	700099803	Alistipes_putredinis_61533	1510390	0	1839	0	29	0
hmp	700015250	700099803	Alistipes_shahii_62199	1470220	0	1709	1	56	0
hmp	700015250	700099803	Bacteroides_caccae_53434	3253040	0	3561	0	56	0
hmp	700015250	700099803	Bacteroides_massiliensis_44749	2531040	0	3044	0	37	0
hmp	700015250	700099803	Bacteroides_stercoris_56735	2367780	0	3009	0	145	0
hmp	700015250	700099803	Bacteroides_thetaiotaomicron_56941	3621410	0	5336	0	20	0
hmp	700015250	700099803	Eubacterium_rectale_56927	2013300	0	3578	0	373	0
hmp	700015250	700099803	Phascolarctobacterium_sp_59817	1772190	0	2263	0	51	0
hmp	700015250	700119165	Odoribacter_splanchnicus_62174	2608440	0	3301	0	133	0
hmp	700015415	700101243	Alistipes_putredinis_61533	1464340	0	1839	0	18	0
hmp	700015415	700101243	Bacteroides_massiliensis_44749	2525330	2	3044	0	66	1
hmp	700015415	700101243	Bacteroides_plebeius_61623	1529100	0	2712	0	1302	0
hmp	700015415	700101243	Bacteroides_stercoris_56735	2409000	0	3009	0	42	0
hmp	700015415	700101243	Bacteroides_vulgatus_57955	2746130	0	8885	1	20	0
hmp	700015415	700101243	Dialister_invisus_61905	1233550	7517	1920	39	146	146
hmp	700015415	700101243	Ruminococcus_bicirculans_59300	1868720	0	2465	0	82	0
hmp	700015857	700100432	Bacteroides_uniformis_57318	1363540	0	5053	0	18	0
hmp	700015857	700100432	Bacteroides_vulgatus_57955	2799150	0	8885	0	145	0
hmp	700015922	700101840	Bacteroides_fragilis_54507	3402180	0	10828	0	17	0
hmp	700015922	700101840	Bacteroides_thetaiotaomicron_56941	3781990	0	5336	1	21	0
hmp	700015922	700101840	Bacteroides_vulgatus_57955	1871440	0	8885	0	115	0
hmp	700015922	700101840	Sutterella_wadsworthensis_56828	1885570	0	2819	0	214	0
hmp	700015981	700100471	Bacteroides_eggerthii_54457	2367840	0	3309	0	57	0
hmp	700015981	700100471	Bacteroides_thetaiotaomicron_56941	3076000	0	5336	1	170	0
hmp	700015981	700100471	Bacteroides_uniformis_57318	1334190	0	5053	0	20	0
hmp	700015981	700100471	Parabacteroides_merdae_56972	2891950	0	3554	0	63	0
hmp	700016000	700099746	Bacteroides_massiliensis_44749	2607750	0	3044	0	44	0
hmp	700016000	700099746	Bacteroides_ovatus_58035	2341990	0	6575	0	18	0
hmp	700016000	700099746	Bacteroides_stercoris_56735	2477780	0	3009	0	27	0
hmp	700016000	700099746	Bacteroides_uniformis_57318	1250300	0	5053	0	55	0
hmp	700016142	700102905	Bacteroides_eggerthii_54457	2372770	0	3309	0	122	0
hmp	700016142	700102905	Bacteroides_thetaiotaomicron_56941	3511030	1	5336	0	323	0
hmp	700016142	700102905	Bacteroides_uniformis_57318	2227590	0	5053	0	17	0
hmp	700016142	700102905	Bacteroides_vulgatus_57955	1897480	0	8885	0	38	0
hmp	700016142	700102905	Parabacteroides_merdae_56972	2849390	0	3554	0	30	0
hmp	700016456	700100600	Bacteroides_uniformis_57318	1346910	1	5053	0	9	0
hmp	700016456	700100600	Bacteroides_vulgatus_57955	1876390	0	8885	0	18	0
hmp	700016456	700100600	Butyrivibrio_crossotus_61674	1639260	0	2141	0	4	0
hmp	700016456	700100600	Odoribacter_laneus_62216	2110730	0	3212	0	22	0
hmp	700016456	700100600	Parabacteroides_merdae_56972	2688820	0	3554	0	71	0
hmp	700016542	700102586	Bacteroides_faecis_58503	3157240	0	3502	0	48	0
hmp	700016542	700102586	Bacteroides_finegoldii_57739	2457360	0	4003	0	1262	0
hmp	700016542	700102586	Bacteroides_stercoris_56735	2456530	0	3009	0	45	0
hmp	700016542	700102586	Bacteroides_vulgatus_57955	3054270	0	8885	0	60	0
hmp	700016542	700102586	Barnesiella_intestinihominis_62208	2562870	0	2666	0	74	0
hmp	700016542	700102586	Parabacteroides_merdae_56972	2835360	0	3554	0	15	0
hmp	700016542	700102586	Paraprevotella_clara_33712	1261820	0	4875	0	53	0
hmp	700016542	700102586	Prevotella_copri_61740	1428520	0	2121	0	2106	0
hmp	700016610	700102242	Alistipes_putredinis_61533	1384480	0	1839	0	36	0
hmp	700016610	700102242	Bacteroides_stercoris_56735	2536080	0	3009	1	19	0
hmp	700016610	700102242	Bacteroides_thetaiotaomicron_56941	3371160	0	5336	1	85	0
hmp	700016610	700102242	Bacteroides_uniformis_57318	1379210	0	5053	0	37	0
hmp	700016610	700102242	Dialister_invisus_61905	1338330	0	1920	0	731	0
hmp	700016610	700102242	Parabacteroides_merdae_56972	2571060	0	3554	0	69	0
hmp	700016610	700102242	Prevotella_copri_61740	1413330	0	2121	0	1826	0
hmp	700016716	700102848	Parabacteroides_distasonis_56985	3328900	0	7002	0	161	0
hmp	700016716	700119307	Prevotella_copri_61740	1451960	0	2121	0	307	0
hmp	700016765	700100312	Bacteroides_caccae_53434	3228090	0	3561	0	9	0
hmp	700016765	700100312	Bacteroides_vulgatus_57955	2825890	0	8885	0	13	0
hmp	700016765	700100312	Dialister_invisus_61905	1316480	4	1920	0	57	0
hmp	700016765	700100312	Parabacteroides_merdae_56972	2856700	1	3554	0	12	0
hmp	700016765	700100312	Paraprevotella_clara_33712	1332040	0	4875	0	381	0
hmp	700016765	700100312	Ruminococcus_bromii_62047	1464550	4	1917	2	134	0
hmp	700016902	700101638	Alistipes_putredinis_61533	1416010	0	1839	0	24	0
hmp	700016902	700101638	Bacteroides_uniformis_57318	1223780	0	5053	0	98	0
hmp	700016960	700101581	Alistipes_putredinis_61533	1428580	0	1839	0	28	0
hmp	700016960	700101581	Bacteroides_cellulosilyticus_58046	3175370	0	9515	0	28	0
hmp	700016960	700101581	Bacteroides_finegoldii_57739	2775840	0	4003	0	15	0
hmp	700016960	700101581	Paraprevotella_clara_33712	1260210	0	4875	0	89	0
hmp	700021123	700114000	Bacteroides_finegoldii_57739	2774280	0	4003	0	30	0
hmp	700021123	700114000	Bacteroides_massiliensis_44749	2545370	0	3044	0	62	0
hmp	700021123	700114000	Bacteroides_uniformis_57318	1342070	0	5053	0	13	0
hmp	700021123	700114000	Barnesiella_intestinihominis_62208	2696370	0	2666	0	11	0
hmp	700021261	700105685	Alistipes_finegoldii_56071	1945040	0	2229	0	497	0
hmp	700021261	700105685	Alistipes_putredinis_61533	1512420	0	1839	0	19	0
hmp	700021261	700105685	Bacteroides_uniformis_57318	1440680	0	5053	0	2	0
hmp	700021306	700037632	Bacteroides_uniformis_57318	1293740	0	5053	0	16	0
hmp	700021306	700037632	Faecalibacterium_prausnitzii_57453	1156400	22	1996	0	192	0
hmp	700021361	700117938	Alistipes_putredinis_61533	1401940	0	1839	0	26	0
hmp	700021361	700117938	Dialister_invisus_61905	1324540	0	1920	0	131	0
hmp	700021824	700038158	Bacteroides_finegoldii_57739	2701830	0	4003	1	45	0
hmp	700021824	700038158	Bacteroides_massiliensis_44749	2616760	0	3044	0	37	0
hmp	700021824	700038158	Bacteroides_uniformis_57318	1328500	0	5053	0	10	0
hmp	700021824	700038158	Parabacteroides_distasonis_56985	3338370	0	7002	0	18	0
hmp	700021824	700038158	Ruminococcus_bicirculans_59300	1861630	0	2465	0	615	0
hmp	700021876	700038472	Bacteroides_vulgatus_57955	2624020	7771	8885	435	0	0
hmp	700021876	700038472	Eubacterium_rectale_56927	1636240	24662	3578	452	96	96
hmp	700021876	700038472	Faecalibacterium_prausnitzii_57453	1050350	19106	1996	27	106	105
hmp	700021876	700113616	Bacteroides_ovatus_58035	1431740	0	6575	0	4	0
hmp	700021902	700105237	Alistipes_onderdonkii_55464	1803460	0	2631	0	19	0
hmp	700021902	700105237	Bacteroides_caccae_53434	3266340	0	3561	0	36	0
hmp	700021902	700105237	Bacteroides_uniformis_57318	1544360	1	5053	0	15	0
hmp	700021902	700105237	Bacteroides_vulgatus_57955	2869420	0	8885	0	19	0
hmp	700021902	700105237	Eubacterium_rectale_56927	1972080	2	3578	0	54	1
hmp	700021902	700105237	Parabacteroides_distasonis_56985	3347050	0	7002	0	44	0
hmp	700021902	700116611	Alistipes_shahii_62199	1527640	0	1709	0	187	0
hmp	700023066	700038702	Alistipes_putredinis_61533	1440980	0	1839	0	18	0
hmp	700023066	700038702	Bacteroides_stercoris_56735	2375990	0	3009	0	223	0
hmp	700023066	700038702	Bacteroides_uniformis_57318	1075160	0	5053	0	962	0
hmp	700023113	700023720	Alistipes_putredinis_61533	1412810	0	1839	0	129	0
hmp	700023113	700023720	Bacteroides_cellulosilyticus_58046	3559320	0	9515	0	41	0
hmp	700023113	700023720	Bacteroides_coprocola_61586	2278670	0	2626	0	855	0
hmp	700023113	700023720	Bacteroides_massiliensis_44749	2546080	0	3044	0	43	0
hmp	700023113	700023720	Bacteroides_ovatus_58035	2368440	0	6575	0	6	0
hmp	700023113	700023720	Bacteroides_stercoris_56735	2426730	0	3009	0	161	0
hmp	700023113	700023720	Dialister_invisus_61905	1284780	33	1920	0	510	3
hmp	700023113	700023720	Eubacterium_rectale_56927	1710840	0	3578	0	325	0
hmp	700023113	700023720	Eubacterium_siraeum_57634	1696860	0	3059	0	661	0
hmp	700023113	700023720	Faecalibacterium_prausnitzii_57453	1205880	0	1996	0	704	0
hmp	700023113	700023720	Faecalibacterium_prausnitzii_61481	1185070	0	1624	0	1164	0
hmp	700023113	700023720	Lachnospiraceae_bacterium_51870	928875	0	2614	0	41	0
hmp	700023113	700023720	Oscillibacter_sp_60799	930852	0	1638	0	863	0
hmp	700023113	700023720	Parabacteroides_distasonis_56985	3295990	0	7002	0	25	0
hmp	700023267	700114125	Alistipes_onderdonkii_55464	1759930	0	2631	0	15	0
hmp	700023267	700114125	Alistipes_putredinis_61533	1384390	0	1839	0	160	0
hmp	700023267	700114125	Bacteroides_caccae_53434	3253260	0	3561	1	40	0
hmp	700023267	700114125	Bacteroides_ovatus_58035	1565730	0	6575	0	24	0
hmp	700023267	700114125	Bacteroides_thetaiotaomicron_56941	3113830	0	5336	0	281	0
hmp	700023267	700114125	Bacteroides_vulgatus_57955	1912550	0	8885	0	8	0
hmp	700023267	700114125	Eubacterium_rectale_56927	1947620	1	3578	0	161	0
hmp	700023267	700114125	Parabacteroides_merdae_56972	2971940	0	3554	0	515	0
hmp	700023337	700037501	Alistipes_putredinis_61533	1397540	0	1839	0	52	0
hmp	700023337	700037501	Bacteroides_caccae_53434	3279980	0	3561	0	50	0
hmp	700023337	700037501	Bacteroides_eggerthii_54457	2433350	0	3309	0	138	0
hmp	700023337	700037501	Bacteroides_massiliensis_44749	2624640	0	3044	2	29	0
hmp	700023337	700037501	Bacteroides_ovatus_58035	1568440	0	6575	0	6	0
hmp	700023337	700037501	Bacteroides_stercoris_56735	2523050	0	3009	0	26	0
hmp	700023337	700037501	Bacteroides_uniformis_57318	1338870	0	5053	0	24	0
hmp	700023337	700037501	Oscillibacter_sp_60799	949658	0	1638	0	50	0
hmp	700023509	700024509	Alistipes_finegoldii_56071	1816980	0	2229	0	105	0
hmp	700023509	700024509	Bacteroides_stercoris_56735	2442430	0	3009	0	307	0
hmp	700023509	700024509	Bacteroides_vulgatus_57955	2964240	0	8885	0	206	0
hmp	700023509	700024509	Ruminococcus_bromii_62047	1447240	0	1917	0	53	0
hmp	700023578	700103477	Alistipes_putredinis_61533	1351900	0	1839	0	85	0
hmp	700023578	700103477	Bacteroides_stercoris_56735	2425680	0	3009	0	85	0
hmp	700023578	700103477	Bacteroides_uniformis_57318	1350910	0	5053	0	16	0
hmp	700023578	700103477	Ruminococcus_bromii_62047	1449580	0	1917	0	88	0
hmp	700023603	700038546	Bacteroides_vulgatus_57955	2633040	7855	8885	457	2	2
hmp	700023634	700114082	Alistipes_onderdonkii_55464	1672670	10242	2631	33	24	24
hmp	700023634	700114082	Bacteroides_uniformis_57318	1317720	0	5053	0	12	0
hmp	700023788	700114653	Akkermansia_muciniphila_55290	1640550	0	2437	0	505	0
hmp	700023788	700114653	Alistipes_putredinis_61533	1392470	0	1839	0	37	0
hmp	700023788	700114653	Dialister_invisus_61905	1373880	0	1920	0	111	0
hmp	700023788	700114653	Ruminococcus_bicirculans_59300	1841960	0	2465	0	37	0
hmp	700023788	700172461	Ruminococcus_bromii_62047	1455330	0	1917	2	176	0
hmp	700023845	700103710	Alistipes_putredinis_61533	1357240	0	1839	0	39	0
hmp	700023845	700103710	Bacteroides_cellulosilyticus_58046	3438040	0	9515	0	125	0
hmp	700023845	700103710	Bacteroides_fragilis_54507	3299030	0	10828	3	74	0
hmp	700023845	700103710	Bacteroides_ovatus_58035	1389350	0	6575	0	13	0
hmp	700023845	700103710	Bacteroides_vulgatus_57955	2778350	0	8885	0	43	0
hmp	700023845	700103710	Eubacterium_siraeum_57634	1639380	0	3059	0	72	0
hmp	700023845	700103710	Parabacteroides_distasonis_56985	3630200	0	7002	0	18	0
hmp	700023872	700106836	Alistipes_onderdonkii_55464	1812200	0	2631	0	103	0
hmp	700023872	700106836	Bacteroides_massiliensis_44749	2750200	0	3044	0	53	0
hmp	700023872	700106836	Bacteroides_ovatus_58035	1407240	0	6575	0	31	0
hmp	700023872	700106836	Bacteroides_vulgatus_57955	2881410	0	8885	1	29	0
hmp	700023872	700106836	Faecalibacterium_prausnitzii_57453	1184340	0	1996	0	289	0
hmp	700023919	700106646	Alistipes_putredinis_61533	1515800	0	1839	0	5	0
hmp	700023919	700106646	Bacteroides_caccae_53434	3258470	3	3561	1	40	0
hmp	700023919	700106646	Bacteroides_fragilis_54507	3325320	0	10828	0	995	0
hmp	700023919	700106646	Bacteroides_ovatus_58035	1996920	0	6575	0	27	0
hmp	700023919	700106646	Bacteroides_thetaiotaomicron_56941	3125640	0	5336	0	53	0
hmp	700023919	700106646	Bacteroides_uniformis_57318	1765880	0	5053	0	9	0
hmp	700023919	700106646	Parabacteroides_distasonis_56985	3639100	0	7002	0	79	0
hmp	700023919	700116358	Sutterella_wadsworthensis_62218	1487790	0	2136	0	2793	0
hmp	700024024	700114480	Alistipes_putredinis_61533	1307740	0	1839	0	46	0
hmp	700024024	700114480	Bacteroides_massiliensis_44749	2509210	0	3044	0	46	0
hmp	700024024	700114480	Bacteroides_uniformis_57318	1277790	0	5053	1	11	0
hmp	700024024	700114480	Barnesiella_intestinihominis_62208	2572280	1	2666	0	18	0
hmp	700024024	700114480	Parabacteroides_distasonis_56985	3253200	0	7002	0	48	0
hmp	700024318	700105372	Alistipes_putredinis_61533	1461600	0	1839	0	22	0
hmp	700024318	700105372	Bacteroides_coprocola_61586	2297160	0	2626	0	133	0
hmp	700024318	700105372	Bacteroides_plebeius_61623	1627560	0	2712	0	383	0
hmp	700024318	700105372	Barnesiella_intestinihominis_62208	2549550	0	2666	0	92	0
hmp	700024318	700105372	Oscillibacter_sp_60799	822767	8909	1638	17	175	162
hmp	700024318	700105372	Ruminococcus_bromii_62047	1527870	0	1917	0	116	0
hmp	700024349	700113114	Alistipes_putredinis_61533	1408230	2	1839	0	70	0
hmp	700024349	700113114	Bacteroides_stercoris_56735	2581190	0	3009	0	124	0
hmp	700024349	700113114	Bacteroides_vulgatus_57955	2787700	0	8885	0	85	0
hmp	700024437	700106694	Alistipes_putredinis_61533	1444990	0	1839	0	37	0
hmp	700024437	700106694	Bacteroides_caccae_53434	3261260	0	3561	0	38	0
hmp	700024437	700106694	Bacteroides_coprocola_61586	2161230	0	2626	0	3292	0
hmp	700024437	700106694	Bacteroides_finegoldii_57739	2530170	7	4003	0	62	0
hmp	700024437	700106694	Bacteroides_plebeius_61623	1969120	0	2712	0	829	0
hmp	700024437	700106694	Parabacteroides_merdae_56972	2550710	0	3554	0	30	0
hmp	700024437	700106694	Phascolarctobacterium_sp_59817	1862650	0	2263	0	43	0
hmp	700024615	700105306	Alistipes_putredinis_61533	1350320	0	1839	0	29	0
hmp	700024615	700105306	Bacteroides_caccae_53434	3219480	0	3561	0	37	0
hmp	700024615	700105306	Bacteroides_fragilis_54507	3344050	0	10828	2	41	0
hmp	700024615	700105306	Bacteroides_stercoris_56735	2330010	0	3009	0	82	0
hmp	700024615	700105306	Bacteroides_thetaiotaomicron_56941	3397280	0	5336	0	82	0
hmp	700024615	700105306	Bacteroides_uniformis_57318	1386230	0	5053	0	20	0
hmp	700024615	700105306	Barnesiella_intestinihominis_62208	2592860	0	2666	1	18	0
hmp	700024615	700105306	Parabacteroides_distasonis_56985	3288890	0	7002	0	89	0
hmp	700024615	700105306	Ruminococcus_bromii_62047	1467400	1	1917	0	205	0
hmp	700024673	700105771	Alistipes_onderdonkii_55464	1791170	0	2631	0	15	0
hmp	700024673	700105771	Alistipes_putredinis_61533	1379860	0	1839	0	32	0
hmp	700024673	700105771	Bacteroides_eggerthii_54457	2330830	0	3309	0	95	0
hmp	700024673	700105771	Barnesiella_intestinihominis_62208	2697620	0	2666	0	152	0
hmp	700024752	700116201	Alistipes_putredinis_61533	1427390	0	1839	0	64	0
hmp	700024752	700116201	Bacteroides_cellulosilyticus_58046	3233380	0	9515	34	78	0
hmp	700024752	700116201	Bacteroides_thetaiotaomicron_56941	3511260	12	5336	0	53	7
hmp	700024752	700116201	Eubacterium_eligens_61678	1441040	4	2272	0	425	0
hmp	700024752	700116201	Parabacteroides_distasonis_56985	3357510	2	7002	3	36	0
hmp	700024789	700117000	Bacteroides_cellulosilyticus_58046	3475780	2	9515	0	890	0
hmp	700024789	700117000	Bacteroides_ovatus_58035	1688900	0	6575	0	19	0
hmp	700024789	700117000	Bacteroides_uniformis_57318	1254200	0	5053	0	49	0
hmp	700024789	700117000	Bacteroides_vulgatus_57955	2826370	0	8885	0	588	0
hmp	700024789	700117000	Faecalibacterium_cf_62236	1015600	0	1352	0	65	0
hmp	700024789	700117000	Ruminococcus_bromii_62047	1460570	3	1917	0	460	2
hmp	700024866	700161945	Alistipes_putredinis_61533	1386430	0	1839	0	17	0
hmp	700024866	700161945	Bacteroides_caccae_53434	3299200	0	3561	0	187	0
hmp	700024866	700161945	Bacteroides_cellulosilyticus_58046	3802880	0	9515	0	64	0
hmp	700024866	700161945	Bacteroides_uniformis_57318	2203580	0	5053	0	11	0
hmp	700024930	700038263	Bacteroides_fragilis_54507	3346140	0	10828	3	50	0
hmp	700024930	700038263	Bacteroides_ovatus_58035	1326540	0	6575	0	13	0
hmp	700024930	700038263	Bacteroides_thetaiotaomicron_56941	3298320	4	5336	0	279	0
hmp	700024930	700038263	Parabacteroides_distasonis_56985	3287020	0	7002	0	198	0
hmp	700024998	700105580	Alistipes_putredinis_61533	1352250	0	1839	0	70	0
hmp	700024998	700105580	Bacteroides_faecis_58503	3062430	0	3502	0	794	0
hmp	700024998	700105580	Bacteroides_finegoldii_57739	2045850	0	4003	0	610	0
hmp	700024998	700105580	Bacteroides_stercoris_56735	2293610	1	3009	0	2254	0
hmp	700024998	700105580	Oscillibacter_sp_60799	800744	7933	1638	12	112	111
hmp	700032944	700108161	Alistipes_shahii_62199	1492340	0	1709	0	103	0
hmp	700032944	700108161	Bacteroides_thetaiotaomicron_56941	2884260	0	5336	0	51	0
hmp	700032944	700108161	Bacteroides_uniformis_57318	1432450	0	5053	0	61	0
hmp	700032944	700108161	Bacteroides_vulgatus_57955	2767990	0	8885	0	78	0
hmp	700032944	700108161	Parabacteroides_merdae_56972	2546590	0	3554	0	16	0
hmp	700032944	700108161	Sutterella_wadsworthensis_56828	1858560	0	2819	1	704	0
hmp	700033435	700101916	Alistipes_putredinis_61533	1368740	0	1839	0	53	0
hmp	700033435	700101916	Bacteroides_massiliensis_44749	2514350	0	3044	0	107	0
hmp	700033435	700101916	Bacteroides_stercoris_56735	2436700	0	3009	0	415	0
hmp	700033435	700101916	Bacteroides_uniformis_57318	1376510	0	5053	0	8	0
hmp	700033435	700101916	Faecalibacterium_prausnitzii_57453	1039810	0	1996	1	195	0
hmp	700033436	700108341	Bacteroides_stercoris_56735	2515860	0	3009	0	39	0
hmp	700033436	700108341	Parabacteroides_merdae_56972	2751120	1	3554	0	69	0
hmp	700033502	700102356	Bacteroides_massiliensis_44749	2622350	0	3044	0	63	0
hmp	700033502	700102356	Bacteroides_vulgatus_57955	2885660	0	8885	0	41	0
hmp	700033502	700102356	Ruminococcus_bicirculans_59300	1834970	26321	2465	88	124	123
hmp	700033665	700101366	Alistipes_putredinis_61533	1439400	0	1839	0	34	0
hmp	700033665	700101366	Alistipes_shahii_62199	1393330	0	1709	0	97	0
hmp	700033665	700101366	Bacteroides_caccae_53434	3173060	0	3561	0	46	0
hmp	700033665	700101366	Bacteroides_stercoris_56735	2441600	0	3009	0	83	0
hmp	700033665	700101366	Bacteroides_uniformis_57318	1383120	2	5053	0	9	0
hmp	700033665	700101366	Barnesiella_intestinihominis_62208	2513140	0	2666	0	10	0
hmp	700033665	700101366	Ruminococcus_bicirculans_59300	1862500	16	2465	3	39	2
hmp	700033665	700101366	Sutterella_wadsworthensis_56828	1874240	0	2819	0	158	0
hmp	700033726	700101534	Alistipes_onderdonkii_55464	1639590	0	2631	0	37	0
hmp	700033726	700101534	Bacteroides_cellulosilyticus_58046	3060360	0	9515	1	156	0
hmp	700033726	700101534	Bacteroides_faecis_58503	3187380	2	3502	0	241	0
hmp	700033726	700101534	Bacteroides_stercoris_56735	2432240	0	3009	0	1252	0
hmp	700033726	700101534	Bacteroides_thetaiotaomicron_56941	3085770	0	5336	0	263	0
hmp	700033797	700107059	Alistipes_onderdonkii_55464	1644420	0	2631	0	15	0
hmp	700033797	700107059	Alistipes_putredinis_61533	1426700	0	1839	0	17	0
hmp	700033797	700107059	Bacteroides_caccae_53434	3245280	0	3561	0	52	0
hmp	700033797	700107059	Bacteroides_cellulosilyticus_58046	3386190	0	9515	0	109	0
hmp	700033797	700107059	Bacteroides_ovatus_58035	1519340	0	6575	0	7	0
hmp	700033797	700107059	Eubacterium_rectale_56927	1982040	0	3578	0	102	0
hmp	700033797	700107059	Oscillibacter_sp_60799	806067	0	1638	0	39	0
hmp	700033922	700100540	Alistipes_putredinis_61533	1395370	0	1839	0	28	0
hmp	700033922	700100540	Bacteroides_ovatus_58035	1910670	0	6575	0	64	0
hmp	700033922	700100540	Bacteroides_stercoris_56735	2503600	1	3009	0	44	0
hmp	700033922	700100540	Bacteroides_thetaiotaomicron_56941	3199460	0	5336	0	52	0
hmp	700033922	700100540	Bacteroides_vulgatus_57955	2863710	0	8885	0	15	0
hmp	700033922	700100540	Parabacteroides_merdae_56972	2960150	0	3554	0	23	0
hmp	700033989	700107489	Barnesiella_intestinihominis_62208	2591390	1	2666	1	35	0
hmp	700034166	700109621	Alistipes_putredinis_61533	1430420	0	1839	0	61	0
hmp	700034166	700109621	Alistipes_shahii_62199	1498590	0	1709	0	66	0
hmp	700034166	700109621	Bacteroides_massiliensis_44749	2517270	1	3044	0	73	0
hmp	700034166	700109621	Bacteroides_ovatus_58035	1579580	0	6575	1	2	0
hmp	700034166	700109621	Bacteroides_plebeius_61623	1612280	0	2712	0	378	0
hmp	700034166	700109621	Bacteroides_stercoris_56735	2523690	0	3009	0	38	0
hmp	700034166	700109621	Paraprevotella_clara_33712	1319540	0	4875	0	41	0
hmp	700034166	700119987	Bacteroides_caccae_53434	3254250	0	3561	0	39	0
hmp	700034166	700119987	Odoribacter_splanchnicus_62174	2508990	0	3301	0	115	0
hmp	700034254	700108095	Alistipes_onderdonkii_55464	1727040	0	2631	0	35	0
hmp	700034254	700108095	Bacteroides_fragilis_54507	3344830	1	10828	0	892	0
hmp	700034254	700108095	Bacteroides_stercoris_56735	2495590	0	3009	0	1053	0
hmp	700034254	700108095	Bacteroides_thetaiotaomicron_56941	3004900	0	5336	0	1196	0
hmp	700034254	700108095	Bacteroides_uniformis_57318	1318070	0	5053	0	41	0
hmp	700034254	700108095	Bacteroides_vulgatus_57955	2768300	0	8885	0	10	0
hmp	700034254	700108095	Barnesiella_intestinihominis_62208	2551330	0	2666	1	45	0
hmp	700034254	700108095	Parabacteroides_merdae_56972	2860920	0	3554	0	29	0
hmp	700034254	700123562	Dialister_invisus_61905	1357000	1	1920	0	102	0
hmp	700034254	700123562	Eubacterium_rectale_56927	1677970	0	3578	0	381	0
hmp	700034254	700123562	Odoribacter_splanchnicus_62174	2500930	0	3301	0	96	0
hmp	700034794	700108530	Bacteroides_cellulosilyticus_58046	3266490	0	9515	1	320	0
hmp	700034794	700108530	Bacteroides_ovatus_58035	1482100	0	6575	0	5	0
hmp	700034794	700108530	Parabacteroides_distasonis_56985	3343900	0	7002	1	6	0
hmp	700034794	700108530	Paraprevotella_clara_33712	1292120	0	4875	0	32	0
hmp	700034794	700166775	Barnesiella_intestinihominis_62208	2634950	0	2666	0	10	0
hmp	700034926	700108840	Parabacteroides_merdae_56972	2567800	14	3554	0	38	1
hmp	700034926	700112755	Alistipes_putredinis_61533	1354220	4288	1839	4	16	16
hmp	700034926	700112755	Barnesiella_intestinihominis_62208	2526480	27972	2666	80	170	169
hmp	700035373	700107930	Alistipes_finegoldii_56071	1977140	0	2229	0	57	0
hmp	700035373	700107930	Bacteroides_caccae_53434	3348080	0	3561	0	328	0
hmp	700035533	700102432	Alistipes_putredinis_61533	1437660	0	1839	0	45	0
hmp	700035533	700102432	Alistipes_shahii_62199	1481220	0	1709	0	139	0
hmp	700035533	700102432	Bacteroides_caccae_53434	3241790	0	3561	0	47	0
hmp	700035533	700102432	Bacteroides_finegoldii_57739	2505270	0	4003	2	85	0
hmp	700035533	700102432	Bacteroides_massiliensis_44749	2524210	0	3044	0	59	0
hmp	700035533	700102432	Bacteroides_stercoris_56735	2519290	1	3009	0	38	0
hmp	700035533	700102432	Bacteroides_uniformis_57318	1331230	0	5053	0	176	0
hmp	700035533	700102432	Bacteroides_vulgatus_57955	1864910	0	8885	0	7	0
hmp	700035533	700102432	Barnesiella_intestinihominis_62208	2577240	0	2666	3	108	0
hmp	700035747	700107873	Alistipes_onderdonkii_55464	1766330	0	2631	0	28	0
hmp	700035747	700107873	Bacteroides_caccae_53434	3247770	0	3561	0	1796	0
hmp	700035747	700107873	Bacteroides_fragilis_54507	3298690	0	10828	0	22	0
hmp	700035747	700107873	Bacteroides_ovatus_58035	1573720	0	6575	0	45	0
hmp	700035747	700112376	Parabacteroides_distasonis_56985	3001680	0	7002	0	284	0
hmp	700035785	700109564	Alistipes_sp_60764	1284820	0	1948	0	88	0
hmp	700035785	700109564	Bacteroidales_bacterium_58650	1819390	0	2233	0	156	0
hmp	700035785	700109564	Bacteroides_ovatus_58035	1577100	0	6575	0	7	0
hmp	700035785	700109564	Bacteroides_thetaiotaomicron_56941	3355210	0	5336	0	63	0
hmp	700035785	700109564	Oscillibacter_sp_60799	956256	0	1638	0	26	0
hmp	700035785	700109564	Ruminococcus_bromii_62047	1433000	17917	1917	82	283	280
hmp	700035861	700108896	Bacteroides_massiliensis_44749	2530400	0	3044	0	58	0
hmp	700037042	700103652	Alistipes_onderdonkii_55464	1752820	0	2631	0	22	0
hmp	700037042	700103652	Bacteroides_ovatus_58035	1564440	0	6575	0	35	0
hmp	700037042	700103652	Bacteroides_thetaiotaomicron_56941	3517450	0	5336	0	39	0
hmp	700037042	700103652	Bacteroides_vulgatus_57955	1921300	0	8885	0	14	0
hmp	700037042	700103652	Parabacteroides_distasonis_56985	3205980	0	7002	0	52	0
hmp	700037042	700103652	Parabacteroides_merdae_56972	2142000	0	3554	0	529	0
hmp	700037042	700103652	Phascolarctobacterium_sp_59817	1675940	0	2263	0	1539	0
hmp	700037042	700117828	Faecalibacterium_cf_62236	1027110	0	1352	0	227	0
hmp	700037042	700117828	Oscillibacter_sp_60799	1002160	5	1638	1	315	0
hmp	700037090	700105517	Alistipes_onderdonkii_55464	1903280	0	2631	0	30	0
hmp	700037090	700105517	Bacteroides_vulgatus_57955	3089600	0	8885	0	40	0
hmp	700037123	700171190	Alistipes_shahii_62199	1035130	3	1709	4	99	3
hmp	700037284	700117992	Alistipes_onderdonkii_55464	1726060	0	2631	0	28	0
hmp	700037284	700117992	Alistipes_putredinis_61533	1373330	0	1839	0	44	0
hmp	700037284	700117992	Bacteroides_fragilis_54507	3542440	0	10828	0	57	0
hmp	700037284	700117992	Bacteroides_stercoris_56735	2515730	0	3009	0	1026	0
hmp	700037284	700117992	Bacteroides_vulgatus_57955	2762230	0	8885	0	12	0
hmp	700037284	700117992	Faecalibacterium_prausnitzii_57453	1066230	0	1996	0	553	0
hmp	700037303	700165167	Bacteroides_massiliensis_44749	2382890	0	3044	0	62	0
hmp	700037303	700165167	Ruminococcus_bromii_62047	1387730	0	1917	2	35	0
hmp	700037357	700161581	Alistipes_putredinis_61533	1504730	0	1839	0	15	0
hmp	700037357	700165778	Parabacteroides_distasonis_56985	3387680	0	7002	0	5	0
hmp	700037738	700164611	Alistipes_finegoldii_56071	1765730	0	2229	0	121	0
hmp	700037738	700164611	Alistipes_putredinis_61533	1494720	0	1839	0	14	0
hmp	700037738	700164611	Bacteroides_caccae_53434	3377290	0	3561	0	90	0
hmp	700037738	700164611	Bacteroides_cellulosilyticus_58046	3503100	0	9515	0	16	0
hmp	700037738	700164611	Bacteroides_fragilis_54507	3300990	0	10828	1	12	0
hmp	700037738	700164611	Bacteroides_uniformis_57318	1293230	0	5053	0	18	0
hmp	700037738	700164611	Bacteroides_vulgatus_57955	2766240	0	8885	0	30	0
hmp	700037738	700164611	Parabacteroides_distasonis_56985	3334470	0	7002	0	11	0
hmp	700037757	700163181	Alistipes_putredinis_61533	1443900	0	1839	0	106	0
hmp	700037757	700163181	Bacteroides_uniformis_57318	1755090	0	5053	0	10	0
hmp	700037757	700163181	Bacteroides_vulgatus_57955	1919680	0	8885	0	196	0
hmp	700037757	700163181	Parabacteroides_merdae_56972	2718990	0	3554	0	116	0
hmp	700037916	700163521	Alistipes_putredinis_61533	1482460	0	1839	0	32	0
hmp	700037916	700163521	Bacteroides_uniformis_57318	1556490	1	5053	0	8	0
hmp	700037916	700163521	Butyrivibrio_crossotus_61674	1631970	0	2141	0	201	0
hmp	700037916	700171648	Barnesiella_intestinihominis_62208	2538330	0	2666	0	27	0
hmp	700037916	700171648	Parabacteroides_distasonis_56985	3652060	1	7002	0	24	0
hmp	700037967	700163238	Alistipes_putredinis_61533	1408800	0	1839	0	29	0
hmp	700037967	700163238	Bacteroides_finegoldii_57739	2754230	0	4003	0	21	0
hmp	700037967	700163238	Bacteroides_uniformis_57318	1417620	0	5053	0	8	0
hmp	700037967	700163238	Bacteroides_vulgatus_57955	2921100	0	8885	0	82	0
hmp	700038167	700161629	Bacteroides_ovatus_58035	1592070	0	6575	0	19	0
hmp	700038167	700161629	Bacteroides_uniformis_57318	1282460	0	5053	0	40	0
hmp	700038167	700161629	Oscillibacter_sp_60799	987650	6	1638	0	56	0
hmp	700038284	700163458	Alistipes_putredinis_61533	1438700	0	1839	0	70	0
hmp	700038414	700165809	Alistipes_onderdonkii_55464	1806170	0	2631	0	14	0
hmp	700038414	700165809	Alistipes_shahii_62199	1508870	0	1709	0	45	0
hmp	700038414	700165809	Eubacterium_siraeum_57634	1636450	1	3059	0	288	0
hmp	700038472	700113616	Bacteroides_caccae_53434	3263630	9597	3561	136	87	87
hmp	700038472	700113616	Bacteroides_vulgatus_57955	2616630	7694	8885	425	1	1
hmp	700095213	700110089	Alistipes_onderdonkii_55464	1792060	0	2631	0	38	0
hmp	700095213	700110089	Alistipes_putredinis_61533	1385640	1	1839	0	61	0
hmp	700095213	700110089	Bacteroides_ovatus_58035	2314460	0	6575	0	6	0
hmp	700095213	700110089	Bacteroides_stercoris_56735	2513850	0	3009	0	35	0
hmp	700095213	700110089	Bacteroides_vulgatus_57955	2949270	0	8885	1	30	0
hmp	700095213	700110089	Barnesiella_intestinihominis_62208	2672720	0	2666	0	1288	0
hmp	700095213	700110089	Eubacterium_rectale_56927	1699840	0	3578	0	284	0
hmp	700095213	700110089	Parabacteroides_distasonis_56985	3188120	0	7002	0	38	0
hmp	700095213	700110089	Parabacteroides_merdae_56972	2611020	0	3554	0	57	0
hmp	700095647	700108218	Akkermansia_muciniphila_55290	1636300	5	2437	3	11	2
hmp	700095647	700108218	Alistipes_putredinis_61533	1401940	0	1839	0	35	0
hmp	700095647	700108218	Bacteroides_massiliensis_44749	2540680	0	3044	0	48	0
hmp	700095647	700108218	Bacteroides_vulgatus_57955	2819390	0	8885	2	29	0
hmp	700095831	700109506	Bacteroides_vulgatus_57955	2978600	0	8885	0	49	0
hmp	700097482	700110222	Bacteroides_uniformis_57318	1163330	6535	5053	349	18	18
hmp	700097906	700109231	Alistipes_putredinis_61533	1457700	0	1839	0	57	0
hmp	700097906	700109231	Alistipes_shahii_62199	1504670	0	1709	0	326	0
hmp	700097906	700109231	Bacteroides_stercoris_56735	2534410	0	3009	0	13	0
hmp	700097906	700109231	Bacteroides_thetaiotaomicron_56941	3814410	0	5336	0	90	0
hmp	700097906	700109231	Bacteroides_uniformis_57318	1406380	0	5053	0	18	0
hmp	700097906	700109231	Parabacteroides_merdae_56972	2707540	0	3554	0	152	0
hmp	700098429	700110812	Bacteroides_uniformis_57318	1096430	0	5053	0	6	0
hmp	700098669	700109383	Bacteroides_stercoris_56735	2375050	0	3009	0	25	0
hmp	700098669	700109383	Bacteroides_thetaiotaomicron_56941	3368100	0	5336	0	255	0
hmp	700098669	700109383	Bacteroides_uniformis_57318	1293810	0	5053	0	19	0
hmp	700098669	700109383	Bacteroides_vulgatus_57955	2700420	0	8885	0	168	0
hmp	700098867	700110354	Bacteroides_ovatus_58035	1367140	0	6575	0	5	0
hmp	700098867	700110354	Bacteroides_uniformis_57318	1356780	0	5053	0	58	0
hmp	700098867	700110354	Bacteroides_vulgatus_57955	2957880	0	8885	1	0	0
hmp	700098867	700123700	Bacteroides_cellulosilyticus_58046	3282860	0	9515	0	142	0
hmp	700098867	700123700	Bacteroides_massiliensis_44749	2504510	0	3044	1	49	0
hmp	700098867	700123700	Bacteroides_thetaiotaomicron_56941	3074290	0	5336	0	178	0
hmp	700099512	700110155	Bacteroides_fragilis_54507	3265200	0	10828	0	1724	0
hmp	700099512	700110155	Bacteroides_vulgatus_57955	1771760	0	8885	0	10	0
hmp	700099512	700110155	Sutterella_wadsworthensis_56828	1996390	0	2819	0	1608	0
hmp	700099803	700119165	Alistipes_finegoldii_56071	1930070	0	2229	0	94	0
hmp	700099803	700119165	Alistipes_putredinis_61533	1509720	0	1839	0	30	0
hmp	700099803	700119165	Alistipes_shahii_62199	1470910	1	1709	0	53	0
hmp	700099803	700119165	Bacteroides_caccae_53434	3248530	0	3561	0	56	0
hmp	700099803	700119165	Bacteroides_massiliensis_44749	2530980	0	3044	0	33	0
hmp	700099803	700119165	Bacteroides_stercoris_56735	2367450	0	3009	0	146	0
hmp	700099803	700119165	Bacteroides_thetaiotaomicron_56941	3617360	0	5336	0	20	0
hmp	700099803	700119165	Burkholderiales_bacterium_56577	614250	0	2847	0	427	0
hmp	700099803	700119165	Phascolarctobacterium_sp_59817	1769150	0	2263	0	52	0
hmp	700100227	700112812	Bacteroides_fragilis_54507	3306330	14998	10828	504	63	63
hmp	700100227	700112812	Bacteroides_vulgatus_57955	2777450	0	8885	0	66	0
hmp	700100227	700112812	Parabacteroides_distasonis_56985	3373640	0	7002	0	85	0
hmp	700100227	700112812	Phascolarctobacterium_sp_59817	1782170	0	2263	0	305	0
hmp	700100600	700119739	Bacteroides_uniformis_57318	1358600	0	5053	0	9	0
hmp	700100600	700119739	Bacteroides_vulgatus_57955	1872720	0	8885	0	18	0
hmp	700100600	700119739	Barnesiella_intestinihominis_62208	2531760	0	2666	0	649	0
hmp	700100600	700119739	Butyrivibrio_crossotus_61674	1630290	0	2141	0	5	0
hmp	700100600	700119739	Prevotella_copri_61740	1398560	0	2121	0	477	0
hmp	700101243	700119562	Alistipes_putredinis_61533	1471430	0	1839	0	18	0
hmp	700101243	700119562	Bacteroides_massiliensis_44749	2524450	0	3044	0	65	0
hmp	700101243	700119562	Bacteroides_plebeius_61623	1543520	0	2712	0	1323	0
hmp	700101243	700119562	Bacteroides_stercoris_56735	2428460	0	3009	0	47	0
hmp	700101243	700119562	Bacteroides_vulgatus_57955	2750070	0	8885	0	20	0
hmp	700102299	700110419	Alistipes_putredinis_61533	1427360	0	1839	0	50	0
hmp	700102299	700110419	Alistipes_shahii_62199	1404520	0	1709	0	226	0
hmp	700102299	700110419	Bacteroides_caccae_53434	3249100	0	3561	1	296	0
hmp	700102299	700110419	Bacteroides_massiliensis_44749	2582710	0	3044	0	21	0
hmp	700102299	700110419	Bacteroides_stercoris_56735	2456600	0	3009	0	155	0
hmp	700102299	700110419	Bacteroides_thetaiotaomicron_56941	3239650	0	5336	0	200	0
hmp	700102299	700110419	Bacteroides_uniformis_57318	1473860	0	5053	0	37	0
hmp	700102299	700110419	Bacteroides_vulgatus_57955	2965900	0	8885	0	115	0
hmp	700102299	700110419	Parabacteroides_merdae_56972	2811950	0	3554	0	332	0
hmp	700102299	700110419	Paraprevotella_clara_33712	1235820	0	4875	0	123	0
hmp	700102586	700119496	Bacteroides_caccae_53434	3266680	0	3561	0	60	0
hmp	700102586	700119496	Bacteroides_massiliensis_44749	2602710	0	3044	0	22	0
hmp	700102586	700119496	Bacteroides_vulgatus_57955	3048370	0	8885	0	60	0
hmp	700102586	700119496	Barnesiella_intestinihominis_62208	2562420	0	2666	0	75	0
hmp	700102586	700119496	Parabacteroides_merdae_56972	2834890	0	3554	0	15	0
hmp	700102586	700119496	Prevotella_copri_61740	1428100	0	2121	0	2084	0
hmp	700102905	700112433	Bacteroides_eggerthii_54457	2374900	0	3309	0	124	0
hmp	700102905	700112433	Bacteroides_thetaiotaomicron_56941	3525150	0	5336	0	323	0
hmp	700102905	700112433	Bacteroides_uniformis_57318	2231760	0	5053	0	17	0
hmp	700102905	700112433	Bacteroides_vulgatus_57955	1904820	0	8885	0	38	0
hmp	700103652	700117828	Alistipes_onderdonkii_55464	1745600	0	2631	0	22	0
hmp	700103652	700117828	Bacteroides_ovatus_58035	1560680	13	6575	0	34	0
hmp	700103652	700117828	Bacteroides_thetaiotaomicron_56941	3512140	0	5336	0	36	0
hmp	700103652	700117828	Bacteroides_vulgatus_57955	1891300	0	8885	0	12	0
hmp	700103652	700117828	Parabacteroides_distasonis_56985	3203790	0	7002	0	52	0
hmp	700103652	700117828	Parabacteroides_merdae_56972	2126370	0	3554	0	527	0
hmp	700103652	700117828	Phascolarctobacterium_sp_59817	1673220	0	2263	0	1528	0
hmp	700105049	700163868	Bacteroides_caccae_53434	3257050	115	3561	4	37	37
hmp	700105049	700163868	Bacteroides_stercoris_56735	2285290	24977	3009	165	22	22
hmp	700105049	700163868	Bacteroides_uniformis_57318	1154150	6051	5053	448	3	3
hmp	700105049	700163868	Lachnospiraceae_bacterium_51870	930800	0	2614	0	47	0
hmp	700105049	700163868	Phascolarctobacterium_sp_59817	1587820	4	2263	0	1303	0
hmp	700105049	700163868	Ruminococcus_bicirculans_59300	1836150	0	2465	0	32	0
hmp	700105153	700117184	Bacteroides_cellulosilyticus_58046	3662980	0	9515	0	1493	0
hmp	700105153	700117184	Bacteroides_vulgatus_57955	2726060	0	8885	0	13	0
hmp	700105153	700117184	Coprococcus_sp_62244	1318670	0	1829	0	44	0
hmp	700105153	700117184	Parabacteroides_merdae_56972	2494950	0	3554	0	1100	0
hmp	700105153	700117184	Ruminococcus_bicirculans_59300	1904610	14	2465	0	1255	1
hmp	700105153	700173627	Dialister_invisus_61905	1282080	10	1920	0	630	2
hmp	700105237	700116611	Bacteroides_caccae_53434	3266380	0	3561	0	36	0
hmp	700105237	700116611	Bacteroides_fragilis_54507	3348850	0	10828	2	139	0
hmp	700105237	700116611	Bacteroides_uniformis_57318	1559300	0	5053	0	17	0
hmp	700105237	700116611	Bacteroides_vulgatus_57955	2874530	0	8885	0	19	0
hmp	700105237	700116611	Eubacterium_rectale_56927	1982160	0	3578	0	53	0
hmp	700105237	700116611	Parabacteroides_distasonis_56985	3346760	0	7002	0	44	0
hmp	700105312	700172393	Alistipes_putredinis_61533	1397630	2	1839	0	82	0
hmp	700105312	700172393	Bacteroides_uniformis_57318	2221110	0	5053	0	9	0
hmp	700105312	700172393	Bacteroides_vulgatus_57955	2818900	0	8885	0	0	0
hmp	700105312	700172393	Barnesiella_intestinihominis_62208	2561150	0	2666	0	10	0
hmp	700105312	700172393	Parabacteroides_merdae_56972	2968200	0	3554	0	43	0
hmp	700105613	700164792	Alistipes_onderdonkii_55464	1840690	0	2631	0	12	0
hmp	700105613	700164792	Alistipes_putredinis_61533	1446010	0	1839	0	61	0
hmp	700105613	700164792	Bacteroidales_bacterium_58650	1996060	2	2233	0	20	0
hmp	700105613	700164792	Bacteroides_caccae_53434	3313870	0	3561	0	47	0
hmp	700105613	700164792	Bacteroides_faecis_58503	3116610	0	3502	0	42	0
hmp	700105613	700164792	Bacteroides_uniformis_57318	1465720	0	5053	0	35	0
hmp	700105613	700164792	Parabacteroides_merdae_56972	2479490	0	3554	0	490	0
hmp	700105613	700164792	Ruminococcus_bicirculans_59300	1961010	0	2465	0	63	0
hmp	700105685	700113954	Alistipes_putredinis_61533	1510140	0	1839	0	19	0
hmp	700105787	700116468	Alistipes_sp_60764	1287870	0	1948	0	28	0
hmp	700105882	700116248	Alistipes_putredinis_61533	1505190	0	1839	0	29	0
hmp	700105882	700116248	Bacteroides_massiliensis_44749	2542240	0	3044	0	62	0
hmp	700105882	700116248	Bacteroides_stercoris_56735	2428770	0	3009	0	77	0
hmp	700105882	700116248	Bacteroides_uniformis_57318	1381750	0	5053	0	31	0
hmp	700105940	700173176	Alistipes_putredinis_61533	1459840	0	1839	0	44	0
hmp	700105940	700173176	Bacteroides_massiliensis_44749	2519970	0	3044	0	69	0
hmp	700105940	700173176	Bacteroides_thetaiotaomicron_56941	2969860	0	5336	0	61	0
hmp	700105940	700173176	Bacteroides_vulgatus_57955	1911280	0	8885	0	150	0
hmp	700105940	700173176	Parabacteroides_distasonis_56985	3373850	0	7002	0	13	0
hmp	700105940	700173176	Ruminococcus_bicirculans_59300	1921540	0	2465	0	82	0
hmp	700106170	700163772	Alistipes_putredinis_61533	1390700	0	1839	0	37	0
hmp	700106170	700163772	Bacteroides_eggerthii_54457	2400040	0	3309	0	341	0
hmp	700106170	700163772	Bacteroides_ovatus_58035	2341740	0	6575	0	10	0
hmp	700106170	700163772	Bacteroides_stercoris_56735	2320050	5	3009	1	121	1
hmp	700106170	700163772	Bacteroides_uniformis_57318	1308480	0	5053	0	34	0
hmp	700106170	700163772	Eubacterium_rectale_56927	1973870	0	3578	0	219	0
hmp	700106170	700163772	Parabacteroides_merdae_56972	2856010	0	3554	0	37	0
hmp	700106198	700163628	Bacteroides_plebeius_61623	1487820	0	2712	0	710	0
hmp	700106198	700163628	Prevotella_copri_61740	1435430	0	2121	0	307	0
hmp	700106198	700165148	Bacteroides_vulgatus_57955	2764270	0	8885	0	5	0
hmp	700106333	700114162	Alistipes_sp_60764	1302860	0	1948	0	19	0
hmp	700106333	700114162	Parabacteroides_merdae_56972	2586450	0	3554	0	48	0
hmp	700106412	700164450	Bacteroides_plebeius_61623	1552060	0	2712	0	12	0
hmp	700106412	700164450	Oscillibacter_sp_60799	972398	0	1638	0	8	0
hmp	700106465	700163981	Alistipes_onderdonkii_55464	1822730	0	2631	0	21	0
hmp	700106465	700163981	Bacteroides_cellulosilyticus_58046	3610850	0	9515	0	9	0
hmp	700106465	700163981	Bacteroides_vulgatus_57955	1856630	0	8885	0	3	0
hmp	700106465	700163981	Eubacterium_rectale_56927	1685090	0	3578	0	481	0
hmp	700106465	700163981	Parabacteroides_distasonis_56985	3296710	0	7002	0	12	0
hmp	700106504	700171574	Bacteroides_fragilis_54507	3381350	0	10828	0	1089	0
hmp	700106504	700171574	Bacteroides_thetaiotaomicron_56941	3024350	0	5336	0	663	0
hmp	700106504	700171574	Parabacteroides_distasonis_56985	3472400	0	7002	0	0	0
hmp	700106646	700116358	Alistipes_finegoldii_56071	1957020	0	2229	0	101	0
hmp	700106646	700116358	Alistipes_putredinis_61533	1516270	0	1839	0	5	0
hmp	700106646	700116358	Bacteroides_caccae_53434	3257900	0	3561	2	43	0
hmp	700106646	700116358	Bacteroides_cellulosilyticus_58046	3020000	0	9515	0	78	0
hmp	700106646	700116358	Bacteroides_ovatus_58035	2001980	0	6575	1	27	0
hmp	700106646	700116358	Bacteroides_thetaiotaomicron_56941	3122720	0	5336	0	55	0
hmp	700106646	700116358	Bacteroides_uniformis_57318	1774240	0	5053	0	8	0
hmp	700106646	700116358	Parabacteroides_distasonis_56985	3641300	0	7002	0	79	0
hmp	700106754	700164192	Alistipes_putredinis_61533	1399750	0	1839	0	9	0
hmp	700106754	700164192	Alistipes_shahii_62199	1650940	0	1709	0	59	0
hmp	700106754	700164192	Bacteroides_ovatus_58035	1529780	0	6575	0	14	0
hmp	700106754	700164192	Bacteroides_uniformis_57318	1359290	1	5053	0	19	0
hmp	700106754	700164192	Bacteroides_vulgatus_57955	3043760	0	8885	0	21	0
hmp	700106754	700172726	Bacteroides_caccae_53434	3327890	0	3561	0	68	0
hmp	700107189	700111026	Bacteroides_massiliensis_44749	2491880	0	3044	1	124	0
hmp	700107189	700120753	Parabacteroides_distasonis_56985	3237100	0	7002	1	24	0
hmp	700107873	700112376	Alistipes_onderdonkii_55464	1870030	0	2631	0	27	0
hmp	700107873	700112376	Bacteroides_caccae_53434	3253260	0	3561	0	1798	0
hmp	700107873	700112376	Bacteroides_ovatus_58035	1586270	0	6575	0	46	0
hmp	700107873	700112376	Oscillibacter_sp_60799	1006100	0	1638	0	152	0
hmp	700108095	700123562	Alistipes_onderdonkii_55464	1783600	0	2631	0	39	0
hmp	700108095	700123562	Alistipes_sp_60764	1305320	0	1948	0	33	0
hmp	700108095	700123562	Bacteroides_fragilis_54507	3346500	0	10828	0	895	0
hmp	700108095	700123562	Bacteroides_stercoris_56735	2498590	0	3009	0	1070	0
hmp	700108095	700123562	Bacteroides_uniformis_57318	1330870	0	5053	0	44	0
hmp	700108095	700123562	Bacteroides_vulgatus_57955	2780330	0	8885	0	10	0
hmp	700108095	700123562	Barnesiella_intestinihominis_62208	2555240	0	2666	0	46	0
hmp	700108095	700123562	Parabacteroides_merdae_56972	2864100	0	3554	0	29	0
hmp	700108161	700112046	Bacteroides_stercoris_56735	2448450	0	3009	0	25	0
hmp	700108161	700112046	Bacteroides_thetaiotaomicron_56941	2924870	0	5336	0	53	0
hmp	700108161	700112046	Bacteroides_uniformis_57318	1447630	0	5053	0	63	0
hmp	700108161	700112046	Bacteroides_vulgatus_57955	2799440	0	8885	0	78	0
hmp	700108161	700112046	Parabacteroides_merdae_56972	2564950	0	3554	0	16	0
hmp	700108161	700112046	Sutterella_wadsworthensis_56828	1910150	0	2819	0	848	0
hmp	700108530	700166775	Alistipes_shahii_62199	1545490	0	1709	0	142	0
hmp	700108530	700166775	Bacteroides_cellulosilyticus_58046	3241470	0	9515	0	317	0
hmp	700108530	700166775	Bacteroides_ovatus_58035	1497930	0	6575	0	5	0
hmp	700108530	700166775	Parabacteroides_distasonis_56985	3359260	0	7002	0	7	0
hmp	700108530	700166775	Paraprevotella_clara_33712	1331030	0	4875	0	33	0
hmp	700108840	700112755	Alistipes_onderdonkii_55464	1837540	0	2631	1	83	0
hmp	700108840	700112755	Bacteroides_cellulosilyticus_58046	3556990	0	9515	0	76	0
hmp	700108840	700112755	Bacteroides_vulgatus_57955	2486410	0	8885	2	8	0
hmp	700108840	700112755	Burkholderiales_bacterium_56577	1546290	0	2847	0	596	0
hmp	700108840	700112755	Butyrivibrio_crossotus_61674	1580000	0	2141	0	1781	0
hmp	700108840	700112755	Oscillibacter_sp_60799	987333	0	1638	0	78	0
hmp	700108840	700112755	Parabacteroides_merdae_56972	2596030	0	3554	0	74	0
hmp	700109231	700122165	Alistipes_putredinis_61533	1457430	0	1839	0	55	0
hmp	700109231	700122165	Alistipes_shahii_62199	1510800	0	1709	0	332	0
hmp	700109231	700122165	Bacteroides_stercoris_56735	2532260	0	3009	0	13	0
hmp	700109231	700122165	Bacteroides_uniformis_57318	1395060	0	5053	0	18	0
hmp	700109231	700122165	Parabacteroides_merdae_56972	2706590	0	3554	0	154	0
hmp	700109506	700166586	Bacteroides_vulgatus_57955	2976070	0	8885	0	49	0
hmp	700109564	700112490	Alistipes_sp_60764	1294600	0	1948	0	88	0
hmp	700109564	700112490	Bacteroidales_bacterium_58650	1867470	0	2233	0	159	0
hmp	700109564	700112490	Bacteroides_ovatus_58035	1581900	0	6575	0	6	0
hmp	700109564	700112490	Bacteroides_thetaiotaomicron_56941	3355160	0	5336	0	62	0
hmp	700109564	700112490	Bacteroides_uniformis_57318	1744680	0	5053	0	7	0
hmp	700109564	700112490	Barnesiella_intestinihominis_62208	2644160	0	2666	0	8	0
hmp	700109564	700112490	Oscillibacter_sp_60799	992016	0	1638	0	27	0
hmp	700109621	700119987	Alistipes_putredinis_61533	1440340	0	1839	0	66	0
hmp	700109621	700119987	Alistipes_shahii_62199	1537030	0	1709	0	70	0
hmp	700109621	700119987	Bacteroides_massiliensis_44749	2517390	0	3044	0	73	0
hmp	700109621	700119987	Bacteroides_ovatus_58035	1586700	0	6575	0	2	0
hmp	700109621	700119987	Bacteroides_plebeius_61623	1616720	0	2712	0	391	0
hmp	700109621	700119987	Bacteroides_stercoris_56735	2525900	0	3009	0	38	0
hmp	700110155	700123959	Bacteroides_thetaiotaomicron_56941	3451780	0	5336	0	40	0
hmp	700110354	700123700	Bacteroides_ovatus_58035	1375220	0	6575	0	5	0
hmp	700110354	700123700	Bacteroides_uniformis_57318	1359220	0	5053	0	56	0
hmp	700110812	700123827	Alistipes_putredinis_61533	1414890	1	1839	2	25	0
hmp	700110812	700123827	Bacteroides_uniformis_57318	1088070	0	5053	0	5	0
hmp	700110812	700123827	Parabacteroides_merdae_56972	2666010	0	3554	0	49	0
hmp	700111026	700120753	Bacteroides_massiliensis_44749	2533220	0	3044	0	139	0
hmp	700111156	700166643	Alistipes_putredinis_61533	1447950	0	1839	0	58	0
hmp	700111156	700166643	Bacteroides_caccae_53434	3275930	1	3561	0	74	0
hmp	700111156	700166643	Bacteroides_stercoris_56735	2400440	0	3009	0	38	0
hmp	700111223	700166262	Alistipes_finegoldii_56071	2003690	0	2229	0	47	0
hmp	700111223	700166262	Alistipes_putredinis_61533	1511970	0	1839	0	40	0
hmp	700111223	700166262	Bacteroides_ovatus_58035	1583400	0	6575	0	21	0
hmp	700111223	700166262	Bacteroides_stercoris_56735	2482470	4	3009	0	184	0
hmp	700111223	700166262	Bacteroides_uniformis_57318	1140110	5526	5053	176	57	57
hmp	700111223	700166262	Bacteroides_vulgatus_57955	2934870	0	8885	3	80	0
hmp	700111223	700166262	Parabacteroides_merdae_56972	2968760	0	3554	0	42	0
hmp	700111296	700120572	Bacteroides_massiliensis_44749	2614320	0	3044	0	65	0
hmp	700111296	700120572	Bacteroides_uniformis_57318	1740470	0	5053	0	5	0
hmp	700111296	700120572	Bacteroides_vulgatus_57955	2990030	0	8885	0	17	0
hmp	700111296	700167107	Alistipes_onderdonkii_55464	1774510	0	2631	0	12	0
hmp	700111296	700167107	Alistipes_putredinis_61533	1462630	0	1839	0	174	0
hmp	700113177	700171859	Alistipes_onderdonkii_55464	1863390	0	2631	0	59	0
hmp	700113810	700117682	Alistipes_putredinis_61533	1385330	0	1839	0	25	0
hmp	700113810	700117682	Bacteroidales_bacterium_58650	1888190	0	2233	0	397	0
hmp	700113810	700117682	Bacteroides_stercoris_56735	2472500	0	3009	0	98	0
hmp	700113810	700117682	Bacteroides_uniformis_57318	1324200	0	5053	0	22	0
hmp	700113810	700117682	Bacteroides_vulgatus_57955	2804730	0	8885	0	23	0
hmp	700113810	700117682	Barnesiella_intestinihominis_62208	2657200	0	2666	0	7	0
hmp	700113975	700163811	Alistipes_finegoldii_56071	2038650	0	2229	0	94	0
hmp	700113975	700163811	Alistipes_onderdonkii_55464	1819050	0	2631	0	21	0
hmp	700113975	700163811	Alistipes_putredinis_61533	1449510	0	1839	0	0	0
hmp	700113975	700163811	Bacteroidales_bacterium_58650	1972680	0	2233	1	29	0
hmp	700113975	700163811	Bacteroides_caccae_53434	3304660	0	3561	0	40	0
hmp	700113975	700163811	Bacteroides_cellulosilyticus_58046	3651280	0	9515	0	19	0
hmp	700113975	700163811	Bacteroides_ovatus_58035	1511340	0	6575	0	13	0
hmp	700113975	700163811	Bacteroides_thetaiotaomicron_56941	2970830	0	5336	0	4	0
hmp	700113975	700163811	Bacteroides_uniformis_57318	1425200	0	5053	0	19	0
hmp	700113975	700163811	Eubacterium_siraeum_57634	1655770	0	3059	0	139	0
hmp	700113975	700163811	Faecalibacterium_cf_62236	1029070	0	1352	0	761	0
hmp	700113975	700163811	Parabacteroides_distasonis_56985	2743690	0	7002	0	16902	0
hmp	700114000	700116568	Bacteroides_caccae_53434	3285830	0	3561	0	2	0
hmp	700114000	700116568	Bacteroides_finegoldii_57739	2776360	0	4003	0	30	0
hmp	700114000	700116568	Bacteroides_massiliensis_44749	2551720	0	3044	0	62	0
hmp	700114000	700116568	Bacteroides_uniformis_57318	1349900	0	5053	0	13	0
hmp	700114000	700116568	Barnesiella_intestinihominis_62208	2703440	0	2666	0	11	0
hmp	700114082	700165455	Alistipes_onderdonkii_55464	1676460	9334	2631	31	9	8
hmp	700114082	700165455	Bacteroides_uniformis_57318	1315420	0	5053	0	13	0
hmp	700114082	700165455	Ruminococcus_bromii_62047	1529990	2	1917	3	71	1
hmp	700114218	700171115	Bacteroides_caccae_53434	3256980	0	3561	0	76	0
hmp	700114218	700171115	Bacteroides_ovatus_58035	1565360	0	6575	0	14	0
hmp	700114218	700171115	Bacteroides_stercoris_56735	2458860	1	3009	0	36	0
hmp	700114218	700171115	Bacteroides_uniformis_57318	728850	0	5053	1	77	0
hmp	700114218	700171115	Eubacterium_rectale_56927	1678810	1	3578	0	344	0
hmp	700114218	700171115	Eubacterium_siraeum_57634	1634630	1	3059	0	75	0
hmp	700114653	700172461	Alistipes_finegoldii_56071	1871820	0	2229	0	62	0
hmp	700114653	700172461	Alistipes_putredinis_61533	1391950	0	1839	0	37	0
hmp	700114653	700172461	Dialister_invisus_61905	1375840	1	1920	0	115	0
hmp	700114653	700172461	Parabacteroides_merdae_56972	2520010	0	3554	0	25	0
hmp	700114911	700171955	Bacteroides_plebeius_61623	1630280	0	2712	0	218	0
hmp	700116076	700161856	Alistipes_putredinis_61533	1379640	0	1839	8	81	0
hmp	700116076	700161856	Bacteroides_stercoris_56735	2556640	0	3009	0	114	0
hmp	700116076	700161856	Bacteroides_thetaiotaomicron_56941	3123790	0	5336	0	304	0
hmp	700116076	700161856	Bacteroides_uniformis_57318	1202890	0	5053	0	130	0
hmp	700116076	700161856	Dialister_invisus_61905	1281720	4	1920	0	623	0
hmp	700116076	700161856	Faecalibacterium_prausnitzii_57453	750977	0	1996	0	766	0
hmp	700116076	700161856	Parabacteroides_distasonis_56985	3349190	0	7002	0	65	0
hmp	700116076	700161856	Parabacteroides_merdae_56972	2737640	0	3554	0	323	0
hmp	700116730	700171341	Bacteroides_stercoris_56735	2520110	0	3009	0	31	0
hmp	700117031	700164417	Alistipes_putredinis_61533	1455950	0	1839	0	41	0
hmp	700117031	700164417	Alistipes_shahii_62199	1525850	0	1709	0	252	0
hmp	700117031	700164417	Bacteroides_stercoris_56735	2537120	0	3009	0	338	0
hmp	700117031	700164417	Bacteroides_uniformis_57318	1260520	0	5053	0	84	0
hmp	700117031	700164417	Oscillibacter_sp_60799	995939	0	1638	0	208	0
hmp	700117031	700164417	Parabacteroides_distasonis_56985	3348460	0	7002	0	108	0
hmp	700117031	700164417	Parabacteroides_merdae_56972	2701520	2	3554	0	59	0
hmp	700117031	700173086	Bacteroides_thetaiotaomicron_56941	3629120	0	5336	0	40	0
hmp	700117069	700165986	Dialister_invisus_61905	1354650	0	1920	0	654	0
hmp	700117069	700165986	Prevotella_copri_61740	1451460	0	2121	0	283	0
hmp	700117172	700164641	Alistipes_putredinis_61533	1453040	0	1839	0	8	0
hmp	700117172	700164641	Bacteroides_uniformis_57318	1401850	0	5053	0	46	0
hmp	700117172	700164641	Parabacteroides_merdae_56972	2847650	0	3554	0	16	0
hmp	700117172	700164641	Ruminococcus_bicirculans_59300	1898200	2	2465	0	49	0
hmp	700117184	700173627	Bacteroides_vulgatus_57955	2734910	0	8885	0	13	0
hmp	700117184	700173627	Ruminococcus_bicirculans_59300	1905250	0	2465	0	1261	0
hmp	700117239	700164891	Bacteroides_ovatus_58035	2340050	0	6575	0	5	0
hmp	700117239	700164891	Bacteroides_thetaiotaomicron_56941	3104040	0	5336	0	247	0
hmp	700117239	700164891	Bacteroides_uniformis_57318	1357900	0	5053	0	4	0
hmp	700117303	700165311	Bacteroides_stercoris_56735	2449030	0	3009	0	33	0
hmp	700117303	700165311	Bacteroides_uniformis_57318	1751100	0	5053	0	11	0
hmp	700117303	700173483	Alistipes_putredinis_61533	1493820	0	1839	0	79	0
hmp	700117395	700163982	Bacteroides_vulgatus_57955	2937710	0	8885	0	43	0
hmp	700117395	700163982	Parabacteroides_merdae_56972	2724510	0	3554	0	2	0
hmp	700117395	700163982	Ruminococcus_bicirculans_59300	1899930	0	2465	0	190	0
hmp	700117537	700172132	Bacteroides_stercoris_56735	2473370	0	3009	0	144	0
hmp	700117537	700172132	Bacteroides_vulgatus_57955	2980950	0	8885	0	36	0
hmp	700117537	700172132	Ruminococcus_bicirculans_59300	1920210	0	2465	0	599	0
hmp	700120572	700167107	Bacteroides_coprocola_61586	2271030	0	2626	0	78	0
hmp	700120572	700167107	Bacteroides_massiliensis_44749	2620350	0	3044	0	67	0
hmp	700120572	700167107	Bacteroides_uniformis_57318	1773350	0	5053	0	8	0
hmp	700120572	700167107	Bacteroides_vulgatus_57955	2992610	0	8885	0	23	0
hmp	700124561	700167825	Alistipes_putredinis_61533	1516630	0	1839	0	40	0
hmp	700124561	700167825	Bacteroides_cellulosilyticus_58046	3632490	0	9515	0	883	0
hmp	700124561	700167825	Bacteroides_massiliensis_44749	2604280	0	3044	0	395	0
hmp	700124561	700167825	Bacteroides_vulgatus_57955	2796040	0	8885	0	65	0
hmp	700161219	700165530	Bacteroides_eggerthii_54457	2500440	0	3309	0	318	0
hmp	700161219	700165530	Bacteroides_uniformis_57318	1462970	0	5053	0	23	0
hmp	700161219	700165530	Bacteroides_vulgatus_57955	1950640	0	8885	0	56	0
hmp	700161219	700172870	Alistipes_finegoldii_56071	1937560	2	2229	0	156	0
hmp	700161219	700172870	Alistipes_putredinis_61533	1408710	0	1839	0	139	0
hmp	700161342	700172346	Alistipes_putredinis_61533	1519310	0	1839	0	27	0
hmp	700161342	700172346	Bacteroides_uniformis_57318	1450360	0	5053	0	7	0
hmp	700161342	700172346	Bacteroides_vulgatus_57955	2801710	0	8885	0	20	0
hmp	700161342	700172346	Barnesiella_intestinihominis_62208	2574240	0	2666	0	580	0
hmp	700161581	700165778	Alistipes_putredinis_61533	1503830	0	1839	0	15	0
hmp	700161872	700172555	Alistipes_putredinis_61533	1448880	0	1839	0	0	0
hmp	700161872	700172555	Bacteroides_caccae_53434	3260440	0	3561	0	30	0
hmp	700161872	700172555	Bacteroides_uniformis_57318	1419780	0	5053	0	17	0
hmp	700163521	700171648	Alistipes_putredinis_61533	1454900	0	1839	0	31	0
hmp	700163521	700171648	Bacteroides_cellulosilyticus_58046	3133840	0	9515	0	532	0
hmp	700163521	700171648	Bacteroides_uniformis_57318	1476500	0	5053	0	10	0
hmp	700163628	700165148	Alistipes_putredinis_61533	1427920	0	1839	0	72	0
hmp	700163628	700165148	Bacteroides_finegoldii_57739	2703230	0	4003	0	8	0
hmp	700163628	700165148	Bacteroides_plebeius_61623	1494910	0	2712	0	720	0
hmp	700163628	700165148	Bacteroides_stercoris_56735	2511180	0	3009	0	37	0
hmp	700163628	700165148	Parabacteroides_merdae_56972	2577820	0	3554	0	42	0
hmp	700163628	700165148	Prevotella_copri_61740	1436850	0	2121	0	308	0
hmp	700163628	700165148	Sutterella_wadsworthensis_62218	1322310	0	2136	0	1165	0
hmp	700163811	700173119	Alistipes_finegoldii_56071	2037140	0	2229	0	93	0
hmp	700163811	700173119	Alistipes_onderdonkii_55464	1818320	0	2631	0	23	0
hmp	700163811	700173119	Alistipes_putredinis_61533	1448850	0	1839	0	0	0
hmp	700163811	700173119	Bacteroides_caccae_53434	3304870	1	3561	0	41	0
hmp	700163811	700173119	Bacteroides_ovatus_58035	1499800	0	6575	0	13	0
hmp	700163811	700173119	Bacteroides_uniformis_57318	1419590	0	5053	0	19	0
hmp	700163811	700173119	Faecalibacterium_cf_62236	1023930	0	1352	0	749	0
hmp	700163982	700172927	Parabacteroides_merdae_56972	2725660	0	3554	0	4	0
hmp	700163982	700172927	Ruminococcus_bicirculans_59300	1899740	0	2465	0	189	0
hmp	700164192	700172726	Alistipes_shahii_62199	1651300	0	1709	0	56	0
hmp	700164192	700172726	Bacteroides_cellulosilyticus_58046	3071390	0	9515	0	37	0
hmp	700164192	700172726	Bacteroides_uniformis_57318	1363640	0	5053	1	22	0
hmp	700164192	700172726	Bacteroides_vulgatus_57955	3044060	0	8885	0	21	0
hmp	700164354	700173272	Akkermansia_muciniphila_55290	1807710	0	2437	0	907	0
hmp	700164354	700173272	Bacteroides_ovatus_58035	1375520	0	6575	0	13	0
hmp	700164354	700173272	Bacteroides_thetaiotaomicron_56941	3022820	0	5336	0	23	0
hmp	700164354	700173272	Bacteroides_vulgatus_57955	2803090	0	8885	0	46	0
hmp	700164417	700173086	Alistipes_putredinis_61533	1457260	0	1839	0	39	0
hmp	700164417	700173086	Bacteroides_uniformis_57318	1258640	0	5053	0	87	0
hmp	700164417	700173086	Faecalibacterium_prausnitzii_57453	1257100	0	1996	0	189	0
hmp	700164417	700173086	Oscillibacter_sp_60799	994702	0	1638	0	211	0
hmp	700164417	700173086	Parabacteroides_distasonis_56985	3349480	0	7002	0	108	0
hmp	700164417	700173086	Sutterella_wadsworthensis_56828	1980870	0	2819	0	91	0
hmp	700164641	700173377	Alistipes_putredinis_61533	1455570	0	1839	0	7	0
hmp	700164641	700173377	Bacteroides_ovatus_58035	2304480	0	6575	0	3	0
hmp	700164641	700173377	Bacteroides_uniformis_57318	1461680	0	5053	0	46	0
hmp	700164641	700173377	Parabacteroides_merdae_56972	2848590	0	3554	0	16	0
hmp	700165311	700173483	Bacteroides_stercoris_56735	2447660	0	3009	0	33	0
hmp	700165311	700173483	Bacteroides_uniformis_57318	1719530	0	5053	0	11	0
hmp	700165407	700171114	Alistipes_putredinis_61533	1416740	0	1839	0	31	0
hmp	700165407	700171114	Eubacterium_siraeum_57634	1679730	0	3059	0	703	0
hmp	700165407	700171114	Phascolarctobacterium_sp_59817	1646250	0	2263	0	359	0
hmp	700165530	700172870	Bacteroides_eggerthii_54457	2501030	0	3309	0	322	0
hmp	700165530	700172870	Bacteroides_uniformis_57318	1472530	0	5053	0	22	0
hmp	700165530	700172870	Bacteroides_vulgatus_57955	1978260	0	8885	0	54	0
hmp	700175086	700116296	Bacteroides_caccae_53434	3255150	0	3561	0	39	0
hmp	700175086	700116296	Bacteroides_uniformis_57318	1287070	0	5053	0	70	0
hmp	700175086	700116296	Odoribacter_laneus_62216	2110300	6	3212	0	9	1
