# Supplementary material for: Eco-evolutionary feedbacks in the human gut microbiome
Source: Nat Commun. 2023 Nov 6;14:7146. doi: 10.1038/s41467-023-42769-3 (PMC10628149; doi:10.1038/s41467-023-42769-3)
Supplement: Supplementary file 6 — Supplementary Data 3 [file 41467_2023_42769_MOESM6_ESM.txt]

Species	Sample_t0	Sample_t1	SNVs [gene_name;contig;position;var_type;A0;D0;A1;D1, ...]
Bacteroides_eggerthii_54457	700013597	700097291	665953.3.peg.3600;NZ_GL622548;93733;1D;3;29;70;84
Akkermansia_muciniphila_55290	700013600	700034565	349741.6.peg.1612;NC_010655;1706650;1D;16;113;50;50, 349741.6.peg.976;NC_010655;1026496;1D;19;103;64;65
Akkermansia_muciniphila_55290	700095647	700108218	349741.6.peg.2249;NC_010655;2388387;2D;0;53;54;54, 349741.6.peg.1070;NC_010655;1124448;1D;0;65;59;59, 349741.6.peg.1067;NC_010655;1122347;1D;88;88;0;71, 349741.6.peg.1240;NC_010655;1305402;1D;46;46;0;46, 349741.6.peg.1389;NC_010655;1474359;1D;84;84;0;76
Bacteroides_massiliensis_44749	700015415	700101243	1121098.7.peg.1250;BAJE01000008;45524;3D;25;28;0;70, 1121098.7.peg.2801;BAJE01000026;1876;1D;29;35;0;81
Bacteroides_massiliensis_44749	700013603	700099002	1121098.7.peg.1560;BAJE01000010;112229;1D;1;36;68;68, 1121098.7.peg.1276;BAJE01000008;72892;2D;3;46;74;74, 1121098.7.peg.3041;BAJE01000031;4558;3D;0;40;87;89
Bacteroides_massiliensis_44749	700034166	700109621	1121098.7.peg.2182;BAJE01000017;31656;1D;0;44;31;31
Bacteroides_massiliensis_44749	700034166	700119987	1121098.7.peg.2182;BAJE01000017;31656;1D;0;44;41;45
Bacteroides_massiliensis_44749	700015415	700119562	1121098.7.peg.1250;BAJE01000008;45524;3D;25;28;0;57, 1121098.7.peg.2801;BAJE01000026;1876;1D;29;35;1;42
Bacteroides_vulgatus_57955	700037852	700171727	435590.9.peg.523;NC_009614;718933;1D;3;416;240;241, 435590.9.peg.3087;NC_009614;3790784;1D;2;303;179;184, 435590.9.peg.509;NC_009614;696081;2D;0;455;187;232, 435590.9.peg.557;NC_009614;771287;2D;61;307;57;65, 435590.9.peg.2268;NC_009614;2834189;2D;5;437;202;205
Bacteroides_vulgatus_57955	700021876	700038472	435590.9.peg.1812;NC_009614;2240691;2D;131;131;1;153, 435590.9.peg.1812;NC_009614;2241222;2D;0;121;166;168, 435590.9.peg.1812;NC_009614;2240706;4D;124;124;1;171, 435590.9.peg.1812;NC_009614;2241231;4D;114;114;0;160, 435590.9.peg.1812;NC_009614;2241417;4D;0;102;182;186, 435590.9.peg.1813;NC_009614;2242152;2D;109;109;0;178, 435590.9.peg.1813;NC_009614;2242515;2D;109;109;0;169, 435590.9.peg.1813;NC_…
Bacteroides_vulgatus_57955	700038472	700113616	435590.9.peg.1812;NC_009614;2240691;2D;1;153;154;155, 435590.9.peg.1812;NC_009614;2241222;2D;166;168;0;133, 435590.9.peg.1812;NC_009614;2240706;4D;1;171;160;162, 435590.9.peg.1812;NC_009614;2241231;4D;0;160;130;130, 435590.9.peg.1812;NC_009614;2241417;4D;182;186;0;123, 435590.9.peg.1813;NC_009614;2242152;2D;0;178;120;120, 435590.9.peg.1813;NC_009614;2242515;2D;0;169;124;124, 435590.9.peg.1813;NC_…
Bacteroides_vulgatus_57955	700023603	700038546	435590.9.peg.1812;NC_009614;2240691;2D;0;66;127;127, 435590.9.peg.1812;NC_009614;2241222;2D;59;61;0;126, 435590.9.peg.1812;NC_009614;2240706;4D;0;69;123;123, 435590.9.peg.1812;NC_009614;2241231;4D;0;61;122;122, 435590.9.peg.1812;NC_009614;2241417;4D;66;66;1;137, 435590.9.peg.1813;NC_009614;2242152;2D;0;74;130;130, 435590.9.peg.1813;NC_009614;2242515;2D;0;64;138;138, 435590.9.peg.1813;NC_009614;22…
Bacteroides_vulgatus_57955	700013603	700099002	435590.9.peg.4296;NC_009614;5154145;1D;0;61;114;114, 435590.9.peg.227;NC_009614;340961;1D;1;81;109;109, 435590.9.peg.2494;NC_009614;3097857;4D;0;67;104;104, 435590.9.peg.598;NC_009614;831245;1D;0;83;109;109, 435590.9.peg.412;NC_009614;579236;1D;7;74;92;92, 435590.9.peg.657;NC_009614;915658;2D;6;95;94;94
Alistipes_putredinis_61533	700037852	700171727	445970.5.peg.1928;NZ_DS499580;230990;4D;91;92;10;72, 445970.5.peg.1928;NZ_DS499580;230938;1D;73;73;10;73, 445970.5.peg.1928;NZ_DS499580;231004;1D;3;111;68;78, 445970.5.peg.1928;NZ_DS499580;231019;1D;112;115;10;83, 445970.5.peg.1928;NZ_DS499580;231172;1D;83;85;8;72, 445970.5.peg.1928;NZ_DS499580;231273;1D;57;57;8;58, 445970.5.peg.1928;NZ_DS499580;231277;1D;56;56;6;66, 445970.5.peg.1927;NZ_DS499580…
Alistipes_putredinis_61533	700024349	700113114	445970.5.peg.1800;NZ_DS499580;102224;2D;3;16;31;38, 445970.5.peg.1800;NZ_DS499580;102223;4D;3;16;31;38
Alistipes_putredinis_61533	700095213	700110089	445970.5.peg.1026;NZ_DS499577;1102457;4D;41;49;3;17
Alistipes_putredinis_61533	700034926	700112755	445970.5.peg.1989;NZ_DS499580;302520;4D;16;17;0;129, 445970.5.peg.1989;NZ_DS499580;302595;4D;30;31;1;175, 445970.5.peg.1989;NZ_DS499580;302835;4D;28;28;2;181, 445970.5.peg.1989;NZ_DS499580;302919;4D;29;29;0;235, 445970.5.peg.1989;NZ_DS499580;302526;3D;17;17;0;142, 445970.5.peg.1989;NZ_DS499580;302748;3D;38;38;0;180, 445970.5.peg.1988;NZ_DS499580;301565;2D;19;19;0;204, 445970.5.peg.1988;NZ_DS49958…
Alistipes_putredinis_61533	700105312	700172393	445970.5.peg.1902;NZ_DS499580;203993;1D;0;45;50;52, 445970.5.peg.2309;NZ_DS499581;197066;1D;7;53;44;50
Alistipes_putredinis_61533	700013672	700099059	445970.5.peg.1297;NZ_DS499579;211769;2D;0;42;40;40, 445970.5.peg.1297;NZ_DS499579;212213;2D;0;20;20;20, 445970.5.peg.1297;NZ_DS499579;212249;2D;0;15;22;22, 445970.5.peg.1297;NZ_DS499579;212363;2D;0;38;41;41, 445970.5.peg.1297;NZ_DS499579;212375;2D;0;41;45;45, 445970.5.peg.1297;NZ_DS499579;211733;4D;45;45;0;27, 445970.5.peg.1297;NZ_DS499579;212051;4D;0;20;27;27, 445970.5.peg.1297;NZ_DS499579;21209…
Alistipes_putredinis_61533	700110812	700123827	445970.5.peg.2084;NZ_DS499580;406776;3D;6;39;23;25
Alistipes_putredinis_61533	700037916	700171648	445970.5.peg.717;NZ_DS499577;771474;2D;6;40;39;46
Alistipes_onderdonkii_55464	700023634	700165455	1120974.3.peg.1534;ARFY01000027;70276;2D;1;63;60;61, 1120974.3.peg.1534;ARFY01000027;70396;2D;1;97;56;60, 1120974.3.peg.1534;ARFY01000027;70273;4D;55;56;1;48, 1120974.3.peg.1534;ARFY01000027;70327;4D;1;92;66;69, 1120974.3.peg.1534;ARFY01000027;70387;4D;1;102;48;52, 1120974.3.peg.1546;ARFY01000027;87563;2D;93;94;2;66, 1120974.3.peg.1546;ARFY01000027;87896;2D;142;142;2;73, 1120974.3.peg.1546;ARFY01…
Alistipes_onderdonkii_55464	700013715	700097837	1120974.3.peg.622;ARFY01000020;68250;2D;60;75;1;94, 1120974.3.peg.622;ARFY01000020;68256;2D;54;67;2;103, 1120974.3.peg.622;ARFY01000020;68583;2D;4;54;18;20, 1120974.3.peg.622;ARFY01000020;68736;2D;10;101;53;63, 1120974.3.peg.622;ARFY01000020;68742;2D;10;97;53;61, 1120974.3.peg.622;ARFY01000020;68814;2D;68;72;4;39, 1120974.3.peg.622;ARFY01000020;68340;4D;70;79;1;29, 1120974.3.peg.622;ARFY01000020;…
Alistipes_onderdonkii_55464	700114082	700165455	1120974.3.peg.1820;ARFY01000028;105614;2D;34;37;5;95, 1120974.3.peg.1820;ARFY01000028;105665;2D;32;35;3;72, 1120974.3.peg.1820;ARFY01000028;105704;2D;20;22;1;59, 1120974.3.peg.1820;ARFY01000028;105860;2D;28;28;3;63, 1120974.3.peg.1820;ARFY01000028;105914;2D;26;26;3;33, 1120974.3.peg.1820;ARFY01000028;106115;2D;43;46;1;58, 1120974.3.peg.1820;ARFY01000028;106127;2D;48;52;1;63, 1120974.3.peg.1820;AR…
Alistipes_onderdonkii_55464	700023634	700114082	1120974.3.peg.1820;ARFY01000028;105614;2D;1;141;34;37, 1120974.3.peg.1820;ARFY01000028;105665;2D;3;149;32;35, 1120974.3.peg.1820;ARFY01000028;105704;2D;1;139;20;22, 1120974.3.peg.1820;ARFY01000028;105860;2D;1;115;28;28, 1120974.3.peg.1820;ARFY01000028;105914;2D;0;60;26;26, 1120974.3.peg.1820;ARFY01000028;106115;2D;0;91;43;46, 1120974.3.peg.1820;ARFY01000028;106127;2D;0;99;48;52, 1120974.3.peg.182…
Bacteroides_caccae_53434	700163811	700173119	411901.7.peg.3394;NZ_AAVM02000010;99991;1D;5;29;25;31
Bacteroides_caccae_53434	700111156	700166643	411901.7.peg.2940;NZ_AAVM02000007;210017;1D;5;28;44;50
Bacteroides_caccae_53434	700013715	700097837	411901.7.peg.3144;NZ_AAVM02000008;189142;1D;16;212;18;20, 411901.7.peg.1456;NZ_AAVM02000002;470460;1D;11;189;16;16, 411901.7.peg.1736;NZ_AAVM02000003;348047;1D;188;202;0;20, 411901.7.peg.3178;NZ_AAVM02000008;228895;2D;158;175;1;27
Bacteroides_caccae_53434	700023919	700106646	411901.7.peg.1578;NZ_AAVM02000003;110836;2D;0;20;25;25, 411901.7.peg.733;NZ_AAVM02000001;895368;1D;0;24;17;19, 411901.7.peg.3665;NZ_AAVM02000019;2745;2D;1;27;35;38
Bacteroides_caccae_53434	700038472	700113616	411901.7.peg.14;NZ_AAVM02000001;26307;2D;0;25;74;74, 411901.7.peg.14;NZ_AAVM02000001;26489;2D;26;26;0;87, 411901.7.peg.14;NZ_AAVM02000001;26624;2D;0;17;70;70, 411901.7.peg.1009;NZ_AAVM02000001;1219698;2D;0;27;76;76, 411901.7.peg.1009;NZ_AAVM02000001;1219773;2D;23;23;0;55, 411901.7.peg.1009;NZ_AAVM02000001;1219759;4D;22;22;0;66, 411901.7.peg.1009;NZ_AAVM02000001;1220082;1D;12;12;0;56, 411901.7.peg…
Bacteroides_caccae_53434	700023919	700116358	411901.7.peg.1578;NZ_AAVM02000003;110836;2D;0;20;24;25, 411901.7.peg.733;NZ_AAVM02000001;895368;1D;0;24;11;11, 411901.7.peg.3665;NZ_AAVM02000019;2745;2D;1;27;17;18
Bacteroides_caccae_53434	700105049	700163868	411901.7.peg.1005;NZ_AAVM02000001;1213159;1D;1;133;181;181, 411901.7.peg.2689;NZ_AAVM02000006;221896;1D;0;152;231;231, 411901.7.peg.1484;NZ_AAVM02000002;503423;1D;150;151;0;165, 411901.7.peg.1311;NZ_AAVM02000002;268820;1D;171;171;0;218, 411901.7.peg.1315;NZ_AAVM02000002;273044;2D;0;140;191;191, 411901.7.peg.2203;NZ_AAVM02000004;425473;1D;171;171;0;163, 411901.7.peg.442;NZ_AAVM02000001;566889;4D;7…
Bacteroides_stercoris_56735	700114218	700171115	449673.7.peg.2154;NZ_DS499674;412527;1D;1;41;65;68
Bacteroides_stercoris_56735	700013715	700097837	449673.7.peg.2891;NZ_DS499676;525511;1D;2;54;132;161
Bacteroides_stercoris_56735	700106170	700163772	449673.7.peg.192;NZ_DS499662;209230;1D;6;90;95;95, 449673.7.peg.662;NZ_DS499671;16335;1D;72;76;0;60, 449673.7.peg.3014;NZ_DS499676;691368;2D;91;99;0;129, 449673.7.peg.3005;NZ_DS499676;683875;1D;3;122;142;142, 449673.7.peg.1829;NZ_DS499674;20619;1D;5;140;147;147
Bacteroides_stercoris_56735	700014386	700095353	449673.7.peg.1281;NZ_DS499672;448470;1D;25;31;1;46, 449673.7.peg.1566;NZ_DS499673;311708;1D;27;31;6;52
Bacteroides_stercoris_56735	700035533	700102432	449673.7.peg.1652;NZ_DS499673;412252;2D;1;21;180;218
Bacteroides_stercoris_56735	700111223	700166262	449673.7.peg.3075;NZ_DS499677;65000;1D;2;654;286;335, 449673.7.peg.1152;NZ_DS499672;304815;2D;1;685;273;313, 449673.7.peg.1194;NZ_DS499672;350727;2D;1;702;172;205, 449673.7.peg.2892;NZ_DS499676;527063;1D;2;523;124;137
Bacteroides_stercoris_56735	700105049	700163868	449673.7.peg.1259;NZ_DS499672;419399;2D;1;56;26;26, 449673.7.peg.1259;NZ_DS499672;419683;2D;21;21;0;36, 449673.7.peg.1259;NZ_DS499672;419702;2D;30;30;0;39, 449673.7.peg.1259;NZ_DS499672;419242;4D;36;36;0;40, 449673.7.peg.1259;NZ_DS499672;419245;4D;41;41;0;40, 449673.7.peg.1259;NZ_DS499672;419377;4D;0;53;24;24, 449673.7.peg.1259;NZ_DS499672;419515;4D;0;45;35;35, 449673.7.peg.1259;NZ_DS499672;41960…
Bacteroides_stercoris_56735	700033922	700100540	449673.7.peg.370;NZ_DS499666;25075;2D;0;70;87;89
Bacteroides_stercoris_56735	700024998	700105580	449673.7.peg.1436;NZ_DS499673;139213;2D;11;62;111;131
Alistipes_finegoldii_56071	700014386	700095353	908612.3.peg.1925;AENZ01000052;181963;2D;20;20;1;30, 908612.3.peg.1925;AENZ01000052;182190;2D;29;29;1;35, 908612.3.peg.1925;AENZ01000052;182103;4D;1;21;17;17, 908612.3.peg.1925;AENZ01000052;181910;1D;30;30;1;34, 908612.3.peg.2015;AENZ01000057;45393;2D;22;23;4;24, 908612.3.peg.2015;AENZ01000057;45399;2D;27;28;4;28, 908612.3.peg.2015;AENZ01000057;45291;4D;44;46;7;37, 908612.3.peg.2015;AENZ01000057;…
Alistipes_finegoldii_56071	700161219	700172870	908612.3.peg.1242;AENZ01000040;53519;4D;1;39;39;39, 908612.3.peg.504;AENZ01000010;68836;1D;6;39;35;35
Bacteroides_cellulosilyticus_58046	700014562	700098359	537012.5.peg.3428;NZ_EQ973491;1204686;1D;171;197;0;14
Bacteroides_cellulosilyticus_58046	700024789	700117000	537012.5.peg.2479;NZ_EQ973491;1370981;1D;0;17;112;112, 537012.5.peg.1465;NZ_EQ973490;804578;1D;0;28;142;142
Parabacteroides_merdae_56972	700014562	700098359	411477.4.peg.1607;NZ_DS264527;146252;1D;13;166;26;29
Parabacteroides_merdae_56972	700117031	700164417	411477.4.peg.3043;NZ_DS264544;52632;2D;1;6;6;7, 411477.4.peg.3043;NZ_DS264544;52619;1D;1;6;6;7
Parabacteroides_merdae_56972	700034926	700112755	411477.4.peg.1640;NZ_DS264527;180162;1D;0;45;76;76, 411477.4.peg.896;NZ_DS264492;158552;1D;0;19;45;46, 411477.4.peg.142;NZ_DS264461;113724;1D;0;17;45;45, 411477.4.peg.2759;NZ_DS264542;198418;1D;33;34;0;53, 411477.4.peg.3561;NZ_DS264550;40738;1D;0;29;58;58, 411477.4.peg.1719;NZ_DS264527;289732;1D;2;20;83;83, 411477.4.peg.603;NZ_DS264476;16550;1D;0;37;80;80, 411477.4.peg.2229;NZ_DS264540;435974;1D;…
Parabacteroides_merdae_56972	700034926	700108840	411477.4.peg.1640;NZ_DS264527;180162;1D;0;45;193;193, 411477.4.peg.896;NZ_DS264492;158552;1D;0;19;121;121, 411477.4.peg.142;NZ_DS264461;113724;1D;0;17;104;104, 411477.4.peg.2759;NZ_DS264542;198418;1D;33;34;0;142, 411477.4.peg.3561;NZ_DS264550;40738;1D;0;29;160;160, 411477.4.peg.1719;NZ_DS264527;289732;1D;2;20;173;173, 411477.4.peg.603;NZ_DS264476;16550;1D;0;37;167;167, 411477.4.peg.2229;NZ_DS2645…
Parabacteroides_merdae_56972	700016765	700100312	411477.4.peg.1940;NZ_DS264540;121156;1D;11;72;107;129
Parabacteroides_merdae_56972	700033436	700108341	411477.4.peg.2454;NZ_DS264541;195108;1D;7;7;1;6
Parabacteroides_merdae_56972	700117172	700173377	411477.4.peg.1659;NZ_DS264527;207567;1D;37;46;5;28
Bacteroides_fragilis_54507	700100227	700112812	1339327.3.peg.1004;JGDJ01000135;23641;2D;0;184;41;41, 1339327.3.peg.1004;JGDJ01000135;23827;2D;193;193;0;42, 1339327.3.peg.1004;JGDJ01000135;24556;2D;130;130;0;20, 1339327.3.peg.1004;JGDJ01000135;24049;4D;215;215;0;48, 1339327.3.peg.1004;JGDJ01000135;24085;4D;209;209;0;34, 1339327.3.peg.1004;JGDJ01000135;24457;4D;0;110;19;19, 1339327.3.peg.1004;JGDJ01000135;24469;4D;2;98;16;16, 1339327.3.peg.1004…
Bacteroides_fragilis_54507	700034254	700123562	1339327.3.peg.1178;JGDJ01000137;123551;1D;8;75;43;53
Bacteroides_fragilis_54507	700015113	700112812	1339327.3.peg.1004;JGDJ01000135;23641;2D;0;115;41;41, 1339327.3.peg.1004;JGDJ01000135;23827;2D;132;132;0;42, 1339327.3.peg.1004;JGDJ01000135;24556;2D;92;92;0;20, 1339327.3.peg.1004;JGDJ01000135;24049;4D;121;121;0;48, 1339327.3.peg.1004;JGDJ01000135;24085;4D;105;105;0;34, 1339327.3.peg.1004;JGDJ01000135;24457;4D;0;65;19;19, 1339327.3.peg.1004;JGDJ01000135;24469;4D;0;58;16;16, 1339327.3.peg.1004;JG…
Bacteroides_fragilis_54507	700034254	700108095	1339327.3.peg.1178;JGDJ01000137;123551;1D;8;75;55;68
Bacteroides_coprocola_61586	700015181	700098267	470145.6.peg.3432;NZ_DS981509;38429;1D;27;183;78;94, 470145.6.peg.741;NZ_DS981453;26523;1D;84;95;4;32
Phascolarctobacterium_sp_59817	700015181	700098267	1262914.3.peg.56;CBDS010000003;34329;1D;2;10;8;10
Phascolarctobacterium_sp_59817	700105049	700163868	1262914.3.peg.1471;CBDS010000079;18323;2D;0;33;62;62, 1262914.3.peg.795;CBDS010000044;6548;4D;0;27;38;38, 1262914.3.peg.421;CBDS010000028;3922;1D;0;39;60;60, 1262914.3.peg.421;CBDS010000028;3923;1D;0;40;61;61
Dialister_invisus_61905	700015415	700101243	592028.3.peg.256;NZ_GG698602;265463;2D;67;67;0;24, 592028.3.peg.256;NZ_GG698602;265993;2D;0;59;26;26, 592028.3.peg.256;NZ_GG698602;265994;2D;0;61;27;27, 592028.3.peg.256;NZ_GG698602;266327;2D;0;35;13;13, 592028.3.peg.256;NZ_GG698602;266366;2D;30;30;0;20, 592028.3.peg.256;NZ_GG698602;266990;2D;0;54;23;23, 592028.3.peg.256;NZ_GG698602;268229;2D;47;47;0;22, 592028.3.peg.256;NZ_GG698602;265217;4D;55;…
Dialister_invisus_61905	700034254	700123562	592028.3.peg.794;NZ_GG698602;804693;1D;0;19;11;13
Dialister_invisus_61905	700114653	700172461	592028.3.peg.912;NZ_GG698602;911257;4D;1;11;14;17
Dialister_invisus_61905	700105153	700173627	592028.3.peg.988;NZ_GG698602;984873;2D;2;58;15;18, 592028.3.peg.988;NZ_GG698602;984882;2D;2;65;15;18, 592028.3.peg.988;NZ_GG698602;984936;2D;0;75;12;15, 592028.3.peg.988;NZ_GG698602;984942;2D;1;76;14;17, 592028.3.peg.988;NZ_GG698602;984489;4D;51;57;5;25, 592028.3.peg.988;NZ_GG698602;984933;4D;0;75;12;15, 592028.3.peg.987;NZ_GG698602;984203;2D;9;57;15;16, 592028.3.peg.987;NZ_GG698602;984057;1D;16;…
Dialister_invisus_61905	700023788	700172461	592028.3.peg.491;NZ_GG698602;506899;1D;6;53;32;40, 592028.3.peg.912;NZ_GG698602;911257;4D;1;18;14;17
Dialister_invisus_61905	700023113	700023720	592028.3.peg.866;NZ_GG698602;882180;1D;29;36;24;124, 592028.3.peg.1917;NZ_GG698602;1852168;2D;2;36;115;138, 592028.3.peg.1008;NZ_GG698602;1006191;2D;15;17;7;70, 592028.3.peg.1008;NZ_GG698602;1006212;2D;2;20;68;77, 592028.3.peg.1008;NZ_GG698602;1006449;2D;8;51;115;143, 592028.3.peg.1008;NZ_GG698602;1006557;2D;41;46;22;137, 592028.3.peg.1008;NZ_GG698602;1006839;2D;5;34;81;101, 592028.3.peg.1008;NZ_…
Dialister_invisus_61905	700116076	700161856	592028.3.peg.1716;NZ_GG698602;1637400;4D;5;6;0;31, 592028.3.peg.378;NZ_GG698602;387913;4D;0;15;28;33, 592028.3.peg.378;NZ_GG698602;387885;1D;3;18;44;50, 592028.3.peg.376;NZ_GG698602;386889;1D;4;20;63;74
Dialister_invisus_61905	700016765	700100312	592028.3.peg.213;NZ_GG698602;224970;1D;1;114;143;147, 592028.3.peg.1081;NZ_GG698602;1069965;1D;0;84;124;128, 592028.3.peg.581;NZ_GG698602;610237;1D;0;148;155;168, 592028.3.peg.1049;NZ_GG698602;1039051;1D;0;78;134;137
Bacteroides_thetaiotaomicron_56941	700024930	700038263	469586.3.peg.3772;NZ_GG695904;124455;1D;77;80;7;73, 469586.3.peg.3855;NZ_GG695904;232861;1D;8;70;38;47, 469586.3.peg.3604;NZ_GG695903;430661;2D;76;89;15;85, 469586.3.peg.650;NZ_GG695899;979106;4D;3;26;51;62
Bacteroides_thetaiotaomicron_56941	700037042	700117828	469586.3.peg.1080;NZ_GG695899;1419271;4D;183;196;21;132, 469586.3.peg.2156;NZ_GG695901;435870;1D;194;208;8;105, 469586.3.peg.770;NZ_GG695899;1115299;1D;152;155;21;176
Bacteroides_thetaiotaomicron_56941	700024752	700116201	469586.3.peg.4771;NZ_GG695909;61210;1D;45;53;0;61, 469586.3.peg.3765;NZ_GG695904;110588;1D;76;91;4;51, 469586.3.peg.982;NZ_GG695899;1308990;4D;65;74;5;72, 469586.3.peg.2251;NZ_GG695901;568328;1D;80;96;4;70, 469586.3.peg.2739;NZ_GG695902;317616;1D;45;54;3;48, 469586.3.peg.3477;NZ_GG695903;257156;1D;13;85;68;77, 469586.3.peg.5138;NZ_GG695917;11010;1D;2;66;61;75, 469586.3.peg.551;NZ_GG695899;848203;…
Bacteroides_thetaiotaomicron_56941	700016142	700102905	469586.3.peg.2572;NZ_GG695901;1031724;4D;4;20;35;39
Bacteroides_uniformis_57318	700037916	700163521	411479.10.peg.2229;NZ_DS362244;110558;1D;1;18;34;40
Bacteroides_uniformis_57318	700098429	700123827	411479.10.peg.676;NZ_DS362234;29608;1D;0;42;47;57
Bacteroides_uniformis_57318	700016456	700119739	411479.10.peg.2138;NZ_DS362244;7460;1D;40;40;0;24
Bacteroides_uniformis_57318	700033665	700101366	411479.10.peg.1588;NZ_DS362241;79531;4D;24;157;88;102, 411479.10.peg.3882;NZ_DS362249;241166;3D;10;84;57;70
Bacteroides_uniformis_57318	700106754	700164192	411479.10.peg.3857;NZ_DS362249;214707;4D;5;37;44;55
Bacteroides_uniformis_57318	700016456	700100600	411479.10.peg.2138;NZ_DS362244;7460;1D;40;40;0;65
Bacteroides_uniformis_57318	700021902	700105237	411479.10.peg.2275;NZ_DS362244;154442;1D;0;70;59;63
Bacteroides_uniformis_57318	700097482	700110222	411479.10.peg.4005;NZ_DS362249;387010;4D;5;190;24;27, 411479.10.peg.4005;NZ_DS362249;387829;4D;1;148;12;12, 411479.10.peg.4004;NZ_DS362249;385639;2D;10;249;21;21, 411479.10.peg.4003;NZ_DS362249;385345;1D;7;287;23;23, 411479.10.peg.2890;NZ_DS362246;272135;2D;192;200;1;35, 411479.10.peg.2890;NZ_DS362246;272147;2D;180;190;1;39, 411479.10.peg.2890;NZ_DS362246;272186;4D;131;141;1;34, 411479.10.peg.90;…
Bacteroides_uniformis_57318	700111223	700166262	411479.10.peg.4005;NZ_DS362249;386986;4D;0;45;30;33, 411479.10.peg.4004;NZ_DS362249;385639;2D;39;39;2;99, 411479.10.peg.4003;NZ_DS362249;385345;1D;38;38;5;107, 411479.10.peg.2890;NZ_DS362246;271166;2D;65;65;4;101, 411479.10.peg.2890;NZ_DS362246;271382;2D;0;45;97;102, 411479.10.peg.2890;NZ_DS362246;272297;2D;42;42;3;57, 411479.10.peg.2890;NZ_DS362246;271070;4D;30;30;6;67, 411479.10.peg.2890;NZ_DS3…
Bacteroides_uniformis_57318	700117303	700173483	411479.10.peg.3662;NZ_DS362249;8709;1D;27;27;3;18
Bacteroides_uniformis_57318	700105049	700163868	411479.10.peg.4005;NZ_DS362249;387010;4D;63;63;0;145, 411479.10.peg.4004;NZ_DS362249;385639;2D;46;46;0;137, 411479.10.peg.4004;NZ_DS362249;385668;2D;29;29;0;142, 411479.10.peg.4004;NZ_DS362249;385684;2D;31;31;1;141, 411479.10.peg.4003;NZ_DS362249;385345;1D;49;49;0;135, 411479.10.peg.2890;NZ_DS362246;271166;2D;85;96;0;155, 411479.10.peg.2890;NZ_DS362246;271181;2D;10;94;138;138, 411479.10.peg.2890;…
Prevotella_copri_61740	700016542	700119496	537011.5.peg.2814;NZ_GG703852;138897;4D;52;799;513;602
Ruminococcus_bromii_62047	700024789	700117000	657321.5.peg.768;FP929051;190419;1D;36;36;2;30, 657321.5.peg.2165;FP929051;1299508;4D;0;39;31;31, 657321.5.peg.1019;FP929051;2138045;1D;33;33;1;25
Ruminococcus_bromii_62047	700114082	700165455	657321.5.peg.2101;FP929051;1233302;1D;1;11;18;22, 657321.5.peg.1713;FP929051;852288;1D;27;31;0;51
Ruminococcus_bromii_62047	700024615	700105306	657321.5.peg.200;FP929051;1367298;1D;4;28;120;137
Ruminococcus_bromii_62047	700035785	700109564	657321.5.peg.1212;FP929051;293897;2D;1;74;54;55, 657321.5.peg.1212;FP929051;294011;4D;0;55;51;52, 657321.5.peg.1212;FP929051;293909;3D;73;73;0;53, 657321.5.peg.1212;FP929051;293984;3D;66;66;1;55, 657321.5.peg.1212;FP929051;294098;3D;0;53;47;47, 657321.5.peg.1213;FP929051;294227;4D;0;37;49;49, 657321.5.peg.1213;FP929051;294230;4D;36;36;0;54, 657321.5.peg.1213;FP929051;294281;4D;38;39;0;47, 657321.…
Ruminococcus_bromii_62047	700016765	700100312	657321.5.peg.1069;FP929051;2178188;2D;22;24;0;21, 657321.5.peg.1069;FP929051;2178191;2D;21;23;0;23, 657321.5.peg.1069;FP929051;2178185;4D;22;23;0;18, 657321.5.peg.505;FP929051;1697778;2D;12;15;2;12
Faecalibacterium_prausnitzii_57453	700021306	700037632	411485.10.peg.1341;NZ_DS483500;10163;1D;3;82;25;31, 411485.10.peg.1368;NZ_DS483500;39127;2D;18;133;59;61, 411485.10.peg.1368;NZ_DS483500;39199;2D;112;129;2;58, 411485.10.peg.1368;NZ_DS483500;39343;2D;11;144;35;37, 411485.10.peg.1368;NZ_DS483500;39379;2D;11;113;18;20, 411485.10.peg.1368;NZ_DS483500;39424;2D;91;112;2;33, 411485.10.peg.1368;NZ_DS483500;39431;2D;95;116;3;34, 411485.10.peg.1368;NZ_DS4…
Faecalibacterium_prausnitzii_57453	700021876	700038472	411485.10.peg.1203;NZ_DS483499;13913;2D;0;13;21;21, 411485.10.peg.1203;NZ_DS483499;13946;2D;0;12;26;26, 411485.10.peg.1203;NZ_DS483499;14039;2D;0;17;32;32, 411485.10.peg.1203;NZ_DS483499;14402;2D;20;20;0;22, 411485.10.peg.1203;NZ_DS483499;14631;2D;0;20;28;28, 411485.10.peg.1203;NZ_DS483499;13892;4D;0;14;22;22, 411485.10.peg.1203;NZ_DS483499;13901;4D;0;14;22;22, 411485.10.peg.1203;NZ_DS483499;1404…
Eubacterium_rectale_56927	700114218	700171115	657318.4.peg.3004;FP929042;3270356;1D;3;24;18;22
Eubacterium_rectale_56927	700021902	700116611	657318.4.peg.1890;FP929042;2132740;1D;63;63;2;36, 657318.4.peg.2858;FP929042;3123672;2D;0;21;48;48, 657318.4.peg.742;FP929042;1020665;2D;0;35;24;25
Eubacterium_rectale_56927	700021902	700105237	657318.4.peg.1890;FP929042;2132740;1D;63;63;2;21, 657318.4.peg.2858;FP929042;3123672;2D;0;21;29;29
Eubacterium_rectale_56927	700021876	700038472	657318.4.peg.1547;FP929042;1738273;2D;57;57;1;284, 657318.4.peg.1547;FP929042;1738285;2D;0;57;299;299, 657318.4.peg.1547;FP929042;1738732;2D;57;57;0;287, 657318.4.peg.1547;FP929042;1738747;2D;62;62;0;308, 657318.4.peg.1547;FP929042;1738996;2D;72;72;1;287, 657318.4.peg.1547;FP929042;1738036;4D;59;59;0;238, 657318.4.peg.1547;FP929042;1738231;4D;56;56;0;282, 657318.4.peg.1547;FP929042;1738270;4D;0;5…
Eubacterium_rectale_56927	700023267	700114125	657318.4.peg.1891;FP929042;2133894;4D;26;30;25;156
Barnesiella_intestinihominis_62208	700024024	700114480	742726.3.peg.2877;ADLE01000018;274147;4D;7;35;29;33
Barnesiella_intestinihominis_62208	700034926	700112755	742726.3.peg.1380;ADLE01000008;391718;2D;29;29;1;34, 742726.3.peg.1380;ADLE01000008;391733;2D;30;30;0;32, 742726.3.peg.1380;ADLE01000008;391922;2D;43;43;0;36, 742726.3.peg.1380;ADLE01000008;391946;2D;43;43;0;38, 742726.3.peg.1380;ADLE01000008;392522;2D;0;37;46;46, 742726.3.peg.1380;ADLE01000008;392735;2D;0;30;30;30, 742726.3.peg.1380;ADLE01000008;391697;4D;25;25;0;39, 742726.3.peg.1380;ADLE010000…
Barnesiella_intestinihominis_62208	700033989	700107489	742726.3.peg.1140;ADLE01000008;124321;1D;0;161;30;30
Oscillibacter_sp_60799	700035785	700112490	1519439.3.peg.2781;JPJG01000130;5520;2D;10;71;31;37
Oscillibacter_sp_60799	700024318	700105372	1519439.3.peg.808;JPJG01000022;15530;2D;1;34;17;18, 1519439.3.peg.808;JPJG01000022;15533;2D;35;36;0;15, 1519439.3.peg.808;JPJG01000022;15538;2D;32;33;0;13, 1519439.3.peg.808;JPJG01000022;15342;1D;26;30;0;8, 1519439.3.peg.808;JPJG01000022;15424;1D;1;53;20;21, 1519439.3.peg.808;JPJG01000022;15463;1D;52;61;2;24, 1519439.3.peg.809;JPJG01000022;15766;2D;56;59;1;28, 1519439.3.peg.809;JPJG01000022;16003…
Oscillibacter_sp_60799	700037042	700117828	1519439.3.peg.1893;JPJG01000058;6093;1D;0;23;24;24, 1519439.3.peg.65;JPJG01000002;16538;1D;1;32;20;20, 1519439.3.peg.2141;JPJG01000064;4593;4D;0;26;22;22, 1519439.3.peg.909;JPJG01000026;19647;4D;0;22;27;27, 1519439.3.peg.615;JPJG01000017;9713;4D;2;24;19;19
Oscillibacter_sp_60799	700038167	700161629	1519439.3.peg.91;JPJG01000002;46631;4D;1;22;20;21, 1519439.3.peg.92;JPJG01000002;48025;2D;0;24;13;13, 1519439.3.peg.1051;JPJG01000029;74156;1D;0;25;11;12, 1519439.3.peg.1385;JPJG01000040;13533;4D;0;30;14;15, 1519439.3.peg.1812;JPJG01000055;33156;2D;1;41;15;16, 1519439.3.peg.1749;JPJG01000054;22737;1D;0;13;13;13
Oscillibacter_sp_60799	700024998	700105580	1519439.3.peg.808;JPJG01000022;14711;2D;35;35;1;16, 1519439.3.peg.808;JPJG01000022;15530;2D;1;24;8;9, 1519439.3.peg.808;JPJG01000022;15536;2D;0;23;8;8, 1519439.3.peg.808;JPJG01000022;14753;4D;30;30;0;10, 1519439.3.peg.808;JPJG01000022;15464;4D;1;32;9;9, 1519439.3.peg.808;JPJG01000022;15518;4D;1;32;8;8, 1519439.3.peg.808;JPJG01000022;14754;1D;22;22;0;11, 1519439.3.peg.808;JPJG01000022;15449;1D;1;3…
Bacteroides_finegoldii_57739	700024437	700106694	483215.6.peg.853;NZ_GG688319;78951;2D;1;15;6;7, 483215.6.peg.853;NZ_GG688319;78980;2D;0;12;6;7, 483215.6.peg.853;NZ_GG688319;78911;4D;3;15;8;8, 483215.6.peg.849;NZ_GG688319;72830;2D;1;12;5;6, 483215.6.peg.849;NZ_GG688319;72905;2D;2;15;7;8, 483215.6.peg.849;NZ_GG688319;72944;2D;1;11;8;9, 483215.6.peg.849;NZ_GG688319;72884;4D;2;16;5;6
Eubacterium_eligens_61678	700024752	700116201	515620.4.peg.2063;NC_012780;109758;1D;0;25;92;92, 515620.4.peg.2345;NC_012780;405719;1D;14;17;0;103, 515620.4.peg.935;NC_012778;1023993;4D;12;12;10;61, 515620.4.peg.935;NC_012778;1023994;1D;12;12;12;63
Parabacteroides_distasonis_56985	700024752	700116201	658663.3.peg.2659;ACUD01000004;707692;4D;10;80;38;40, 658663.3.peg.2262;ACUD01000004;230642;1D;8;128;41;41
Parabacteroides_distasonis_56985	700037916	700171648	658663.3.peg.4130;ACUD01000011;129655;1D;0;23;33;38
Ruminococcus_bicirculans_59300	700105153	700173627	1160721.7.peg.2555;HF545617;531950;2D;21;147;172;174, 1160721.7.peg.509;HF545616;556952;1D;21;190;230;230, 1160721.7.peg.2500;HF545617;466413;2D;24;176;175;175, 1160721.7.peg.2208;HF545617;118343;1D;18;163;195;195, 1160721.7.peg.784;HF545616;865489;4D;17;164;196;196, 1160721.7.peg.2247;HF545617;157579;2D;121;150;0;191, 1160721.7.peg.1936;HF545616;2093124;1D;21;144;224;224, 1160721.7.peg.475;HF545…
Ruminococcus_bicirculans_59300	700033665	700101366	1160721.7.peg.749;HF545616;827303;1D;6;33;39;42, 1160721.7.peg.2565;HF545617;544835;2D;22;23;2;27, 1160721.7.peg.1061;HF545616;1175285;1D;0;26;36;45, 1160721.7.peg.2235;HF545617;145300;1D;17;21;2;29, 1160721.7.peg.2050;HF545616;2187563;4D;1;27;32;40, 1160721.7.peg.2472;HF545617;434045;4D;0;42;41;50, 1160721.7.peg.1350;HF545616;1493873;4D;3;15;21;21, 1160721.7.peg.928;HF545616;1032037;4D;29;31;9;4…
Ruminococcus_bicirculans_59300	700033502	700102356	1160721.7.peg.841;HF545616;928169;4D;545;545;0;27, 1160721.7.peg.841;HF545616;928214;4D;1;512;28;28, 1160721.7.peg.841;HF545616;928250;4D;3;523;28;28, 1160721.7.peg.2551;HF545617;527519;2D;247;247;0;32, 1160721.7.peg.2551;HF545617;527741;2D;1;439;22;22, 1160721.7.peg.2551;HF545617;528335;2D;446;446;0;37, 1160721.7.peg.2551;HF545617;528407;2D;481;481;0;34, 1160721.7.peg.2551;HF545617;528419;2D;0;4…
Ruminococcus_bicirculans_59300	700117172	700164641	1160721.7.peg.2308;HF545617;231815;1D;1;18;57;66, 1160721.7.peg.543;HF545616;591172;1D;2;16;55;68
Ruminococcus_bicirculans_59300	700105153	700117184	1160721.7.peg.2555;HF545617;531950;2D;21;147;56;56, 1160721.7.peg.509;HF545616;556952;1D;21;190;56;56, 1160721.7.peg.2500;HF545617;466413;2D;24;176;67;67, 1160721.7.peg.2208;HF545617;118343;1D;18;163;56;56, 1160721.7.peg.784;HF545616;865489;4D;17;164;56;56, 1160721.7.peg.2247;HF545617;157579;2D;121;150;0;56, 1160721.7.peg.1936;HF545616;2093124;1D;21;144;65;65, 1160721.7.peg.475;HF545616;515235;1D…
Bacteroides_faecis_58503	700033726	700101534	1077285.3.peg.500;AGDG01000007;23018;4D;0;51;210;248, 1077285.3.peg.331;AGDG01000004;115346;1D;56;57;68;355
Bacteroides_ovatus_58035	700035785	700112490	997885.3.peg.4812;AGXT01000026;20164;1D;63;74;9;50
Bacteroides_ovatus_58035	700103652	700117828	997885.3.peg.913;AGXT01000004;93363;1D;2;478;253;313, 997885.3.peg.649;AGXT01000002;31215;1D;0;519;138;164, 997885.3.peg.3685;AGXT01000021;378378;1D;116;592;271;308, 997885.3.peg.5905;AGXT01000033;78670;1D;11;547;254;311, 997885.3.peg.3808;AGXT01000022;48178;1D;101;543;361;391, 997885.3.peg.3368;AGXT01000020;267699;1D;10;645;190;218, 997885.3.peg.1558;AGXT01000009;62520;1D;5;557;239;294, 997885.3…
Bacteroides_ovatus_58035	700037042	700117828	997885.3.peg.913;AGXT01000004;93363;1D;0;501;253;313, 997885.3.peg.649;AGXT01000002;31215;1D;1;532;138;164, 997885.3.peg.5905;AGXT01000033;78670;1D;18;612;254;311, 997885.3.peg.3808;AGXT01000022;48178;1D;89;483;361;391, 997885.3.peg.3368;AGXT01000020;267699;1D;15;587;190;218, 997885.3.peg.1558;AGXT01000009;62520;1D;2;553;239;294, 997885.3.peg.3169;AGXT01000020;28676;1D;0;497;236;282, 997885.3.peg…
Alistipes_shahii_62199	700099803	700119165	717959.3.peg.2434;FP929032;975933;1D;2;18;55;66
Alistipes_shahii_62199	700037123	700171190	717959.3.peg.1066;FP929032;2912016;2D;10;60;33;33, 717959.3.peg.1066;FP929032;2912022;2D;41;50;0;32, 717959.3.peg.1066;FP929032;2912025;2D;9;48;33;33
Eubacterium_siraeum_57634	700038414	700165809	428128.7.peg.2285;NZ_DS499551;190017;1D;12;111;44;47
Eubacterium_siraeum_57634	700114218	700171115	428128.7.peg.350;NZ_DS499516;98788;2D;0;21;48;58
Bacteroidales_bacterium_58650	700105613	700164792	1118061.3.peg.2170;CAHA01000047;21011;4D;9;11;2;12, 1118061.3.peg.2169;CAHA01000047;18628;2D;10;12;2;10
Odoribacter_laneus_62216	700175086	700116296	742817.3.peg.1032;ADMC01000015;30389;1D;3;24;20;25, 742817.3.peg.297;ADMC01000002;83281;1D;13;13;0;47, 742817.3.peg.2654;ADMC01000026;44528;1D;1;21;35;36, 742817.3.peg.2654;ADMC01000026;44535;1D;1;23;30;35, 742817.3.peg.1071;ADMC01000015;79555;4D;12;14;1;31, 742817.3.peg.1290;ADMC01000017;210426;1D;2;31;33;35
