# Supplementary material for: Eco-evolutionary feedbacks in the human gut microbiome
Source: Nat Commun. 2023 Nov 6;14:7146. doi: 10.1038/s41467-023-42769-3 (PMC10628149; doi:10.1038/s41467-023-42769-3)
Supplement: Supplementary file 8 — Supplementary Code 1 [file 41467_2023_42769_MOESM8_ESM.zip]

Archive with 23 entries (22 files):
- microbiome_ecoevo_correlations-main/
- microbiome_ecoevo_correlations-main/HMP1-2_ids_order.txt
- microbiome_ecoevo_correlations-main/README.txt
- microbiome_ecoevo_correlations-main/analysis.py
- microbiome_ecoevo_correlations-main/bacterial_phylogeny_utils.py
- microbiome_ecoevo_correlations-main/colorbrewer.py
- microbiome_ecoevo_correlations-main/config.py
- microbiome_ecoevo_correlations-main/create_gene_list.py
- microbiome_ecoevo_correlations-main/diversity_utils.py
- microbiome_ecoevo_correlations-main/downsample_files.py
- microbiome_ecoevo_correlations-main/generate_all_figures.py
- microbiome_ecoevo_correlations-main/metadata.txt
- microbiome_ecoevo_correlations-main/midas_genome_taxonomy.txt
- microbiome_ecoevo_correlations-main/parse_data.py
- microbiome_ecoevo_correlations-main/plot_figure_1.py
- microbiome_ecoevo_correlations-main/plot_figure_2.py
- microbiome_ecoevo_correlations-main/plot_figure_3.py
- microbiome_ecoevo_correlations-main/plot_supplemental_private_marker.py
- microbiome_ecoevo_correlations-main/species_coverage.txt
- microbiome_ecoevo_correlations-main/stats_utils.py
- microbiome_ecoevo_correlations-main/within_host_changes_all_genes.txt.gz
- microbiome_ecoevo_correlations-main/within_host_changes_all_pairs.txt
- microbiome_ecoevo_correlations-main/within_host_changes_consecutive.txt
