# Supplementary material for: Eco-evolutionary feedbacks in the human gut microbiome
Source: Nat Commun. 2023 Nov 6;14:7146. doi: 10.1038/s41467-023-42769-3 (PMC10628149; doi:10.1038/s41467-023-42769-3)
Supplement: Supplementary file 8 — Supplementary Code 1 [file 41467_2023_42769_MOESM8_ESM.zip › microbiome_ecoevo_correlations-main/README.txt]

Analysis and figure generation code for the manuscript, B.H. Good, L.B. Rosenfeld. Eco-evolutionary feedbacks in the human gut microbiota. biorXiv 2022.01.26.477953.

All analysis can be redone and figures regenerated by running the command "python generate_all_figures.py" from the base directory. 

Expected runtime: <10 minutes

Code tested with:

Python 3.9.12
numpy 1.21.5
scipy 1.7.3
matplotlib 3.5.2
BioPython 1.78
statsmodels 0.13.2

License: GPLv2 
