# Supplementary material for: Eco-evolutionary feedbacks in the human gut microbiome
Source: Nat Commun. 2023 Nov 6;14:7146. doi: 10.1038/s41467-023-42769-3 (PMC10628149; doi:10.1038/s41467-023-42769-3)
Supplement: Supplementary file 8 — Supplementary Code 1 [file 41467_2023_42769_MOESM8_ESM.zip › microbiome_ecoevo_correlations-main/config.py]

default_metadata_filename = "metadata.txt"
default_coverage_filename = "species_coverage.txt"

default_within_host_consecutive_filename = "within_host_changes_consecutive.txt"
default_within_host_all_pairs_filename = "within_host_changes_all_pairs.txt"

default_within_host_filename = default_within_host_consecutive_filename
# could be the other one
# default_within_host_filename = default_within_host_all_pairs_filename

default_taxonomic_level = "species" # could also be species, genus, phylum, etc.

default_entropy_base = 2

default_richness_fmin = 1e-03

default_extinction_f0 = 1e-02
default_extinction_f1 = 1e-04

#default_replacement_threshold = 500
default_replacement_threshold = 100
default_num_bootstraps = 10000
